# Supplementary material for: Imprinted Genes: Genomic Conservation, Transcriptomic Dynamics and Phenomic Significance in Health and Diseases
Source: Int J Biol Sci. 2023 Jun 12;19(10):3128–42. doi: 10.7150/ijbs.83712 (PMC10321285; doi:10.7150/ijbs.83712)
Supplement: Supplementary file 2 — Supplementary table 1: Final Collection of Imprinted Genes. [file ijbsv19p3128s2.xlsx]

## Sheet: Sheet1
Species	Human Symbol	Description	Location	Biotype	Ortholog	Expression	Phenotype	Disease	Gene	Aliases	Location	Status	Expressed Allele	Human	Mouse	Cow	Pig	Sheep	Source	Source
Human	ABCC9	ATP binding cassette subfamily C member 9	NC_000012.12 (21797389..21941863, complement)	protein coding	321	fat	Congenital malformations, deformations, and chromosomal abnormalities	Cantu syndrome, Myopathy Syndrome, hippocampal sclerosis of aging neuropathology, dilated cardiomyopathy	ABCC9	SUR2, ABC37, CMD1O, FLJ36852	12:21940322-22099627 AS	Predicted	Maternal	M					1	Geneimprint
Human	ABCG8	ATP binding cassette subfamily G member 8	NC_000002.12 (43831942..43882988)	protein coding	337	small intestine	Multiple	sitosterolemia, cardiovascular disease, diabetes and cholesterol gallstone	ABCG8	GBD4, STSL, MGC142217	2:44056102-44115604	Predicted	Maternal	M					1	Geneimprint
Human	ACCS	1-aminocyclopropane-1-carboxylate synthase homolog (inactive)	NC_000011.10 (44066118..44084237)	protein coding	269	spleen	Neoplasms	esophageal adenocarcinoma risk	ACCS	ACCS	11p11.2		Paternal	P					3	Tucci et al., 2019
Human	ACD	ACD shelterin complex subunit and telomerase recruitment factor	NC_000016.10 (67657512..67660832, complement)	protein coding	170	ovary/testis	Blood or blood-forming organ	Pulmonary fibrosis, Colorectal Cancer Risk, dyskeratosis congenita-like phenotypes,	ACD	PIP1, PTOP, TPP1, TINT1	16:67681414-67704717 AS	Predicted	Maternal	M					1	Geneimprint
Human	ACOT11	cyl-CoA thioesterase 11	NC_000001.11 (54548228..54639192)	protein coding	290	kidney	None known	lipid sensor	ACOT11		1p32.3		NK	?					3	Tucci et al., 2019
Human	ACTL10	actin like 10	NC_000020.11 (33666943..33668525)	protein coding	157	NA	Neoplasms	leukemia	ACTL10		20q11.22		Paternal	P					3	Tucci et al., 2019
Human	ADAMTS16	ADAM metallopeptidase with thrombospondin type 1 motif 16	NC_000005.10 (5140330..5320304)	protein coding	168	ovary	Multiple	colorectal and other epithelial cancers	ADAMTS16	FLJ16731, ADAMTS16s	5:5130442-5330411	Predicted	Maternal	M					1	Geneimprint
Human	ADTRP	androgen dependent TFPI regulating protein	NC_000006.12 (11713523..11779628, complement)	protein coding	253	small intestine	Circulatory system	coronary artery disease, atherosclerotic lesions, asymptomatic hyperuricemia susceptibility	ADTRP	AIG1L, C6orf105, dJ413H6.1	6:11703522-11789627 AS	Imprinted	Maternal	M					1	Geneimprint
Human	AGBL3	AGBL carboxypeptidase 3	NC_000007.14 (134986139..135135782)	protein coding	212	testis	Infectious and parasitic	cytokinesis	AGBL3		7q33		Paternal	P					3	Tucci et al., 2019
Human	AGO1	argonaute RISC component 1	NC_000001.11 (35869761..35930532)	protein coding	177	skin	Neoplasms	recurrent pregnancy loss, Graves' disease, intellectual disability/autism spectrum disorder	AGO1		1p34.3		Paternal	P					3	Tucci et al., 2019
Human	AIFM2	apoptosis inducing factor mitochondria associated 2	NC_000010.11 (70112271..70132825, complement)	protein coding	331	fat	Neoplasms	T-cell lymphoblastic lymphoma, onset of apoptosis	AIFM2		10q22.1		Paternal	P					3	Tucci et al., 2019
Human	ALDH1L1	aldehyde dehydrogenase 1 family member L1	NC_000003.12 (126103565..126197758, complement)	protein coding	147	liver	Multiple	neural tube defects, Metabolic Stress	ALDH1L1	FTHFD, DKFZp781N0997	3:125812407-125909484 AS	Predicted	Maternal	M					1	Geneimprint
Human	ALKBH3	alkB homolog 3, alpha-ketoglutarate dependent dioxygenase	NC_000011.10 (43880831..43920274)	protein coding	342	testis	Neoplasms	head and neck cancer, breast cancer, renal cell carcinoma	ALKBH3	ACCS	11p11.2		Maternal	M					3	Tucci et al., 2019
Human	AMPD3	adenosine monophosphate deaminase 3	NC_000011.10 (10450388..10507579)	protein coding	261	bone marrow	Blood or blood-forming organ	familial phosphofructokinase deficiency, erythrocyte AMP deaminase deficiency	AMPD3		11:10461867-10539125	Not Imprinted	Biallelic	B	M		M		1	Geneimprint
Human	ANO1	anoctamin 1	NC_000011.10 (69985907..70189530)	protein coding	314	skin	Neoplasms	cancers, asthenozoospermia and terato-asthenozoospermia, Cystic Fibrosis	ANO1	DOG1, TAOS2, ORAOV2, TMEM16A	11:69914407-70045650	Imprinted	Maternal	M	M				1,2,3	Geneimprint
Human	ANO8	anoctamin 8	NC_000019.10 (17323223..17334855, complement)	protein coding	309	brain	Digestive system	intrahepatic cholestasis	ANO8		19p13.11		Maternal	M					3	Tucci et al., 2019
Human	APBA1	amyloid beta precursor protein binding family A member 1	NC_000009.12 (69427532..69673012, complement)	protein coding	319	brain	Mental and behavioural	Alzheimer's disease pathogenesis.	APBA1	X11, X11A, MINT1, D9S411E, X11ALPHA	9:72032448-72297274 AS	Predicted	Paternal	P					1	Geneimprint
Human	ART5	ADP-ribosyltransferase 5	NC_000011.10 (3638503..3642392, complement)	protein coding	150	testis	None Known	NA	ART5		11p15.4		NK	?					3	Tucci et al., 2019
Human	ARVCF	ARVCF delta catenin family member	NC_000022.11 (19966727..20016823, complement)	protein coding	331	spleen	Multiple	non-small cell lung cancer, schizophrenia.	ARVCF		22q11.21		NK	?					3	Tucci et al., 2019
Human	ASB4	ankyrin repeat and SOCS box containing 4	NC_000007.14 (95485439..95544738)	protein coding	338	adrenal	Neoplasms	Colorectal Cancer	ASB4	ASB-4, MGC142039, MGC142041	7:95105283-95177070	Not Imprinted	Biallelic	B	M	B	B/M		1,2,3	Geneimprint
Human	ASCL2	achaete-scute family bHLH transcription factor 2	NC_000011.10 (2268498..2270588, complement)	protein coding	173	colon	Multiple	colon cancer, gastric tumor metastasis, Sjogren's syndrome	ASCL2	ASH2, HASH2, MASH2, bHLHa45	11:2279727-2302181 AS	Not Imprinted	Biallelic	B	M	M	B	M	1,2,3	Geneimprint
Human	ATP10A	ATPase phospholipid transporting 10A	NC_000015.10 (25672241..25865144, complement)	protein coding	323	adrenal	Congenital malformations, deformations, and chromosomal abnormalities	Angelman syndrome	ATP10A	ATPVA, ATPVC, ATP10C, KIAA0566	15:25913858-26118348 AS	Imprinted	Maternal	M	M				1	Geneimprint
Human	ATP5F1EP2	ATP synthase F1 subunit epsilon pseudogene 2	NC_000013.11 (27945206..27945573)	pseudo	1	NA	Neoplasms	pancreatic cancer	ATP5F1EP2	ATP5EP2	13:27935205-27955572	Imprinted	Maternal	M					1	Geneimprint
Human	ATP5MK	ATP synthase membrane subunit k	NC_000010.11 (103389050..103396505, complement)	protein coding	329	Heart	Endocrine, nutritional or metabolic	Hepatitis B	USMG5		10q24.33		Paternal	P					3	Tucci et al., 2019
Human	AXL	AXL receptor tyrosine kinase	NC_000019.10 (41219223..41261766)	protein coding	250	spleen	Neoplasms	Pulmonary Disease, Breast Cancer, cirrhosis, Type 2 Diabetes, Non-Small Cell Lung Cancer	AXL		19q13.41	Provisional Data	Maternal	M	M				2,3	igc.otago.ac.nz
Human	B4GALNT4	beta-1,4-N-acetyl-galactosaminyltransferase 4	NC_000011.10 (369499..382117)	protein coding	237	brain	Neoplasms	breast cancer	B4GALNT4	FLJ25045	11:359803-391791	Predicted	Maternal	M					1	Geneimprint
Human	BEGAIN	brain enriched guanylate kinase associated	NC_000014.9 (100537147..100587417, complement)	protein coding	257	brain	Multiple	aggressive periodontitis, depression and suicide	BEGAIN		14q32	Unknown	Unknown	?	I/P	P		P	1,2,3	igc.otago.ac.nz
Human	BLCAP	BLCAP apoptosis inducing factor	NC_000020.11 (37517417..37527876, complement)	protein coding	332	brain	Neoplasms	cervical cancer, breast cancer	BLCAP	BC10	20:36135818-36166302 AS	Imprinted	Isoform Dependent	I	I/T			P	1,2,3	Geneimprint
Human	BMP8B	bone morphogenetic protein 8b	NC_000001.11 (39757182..39788865, complement)	protein coding	49	thyroid	Neoplasms	Gastric Cancer, pancreatic cancer, non-alcoholic steatohepatitis	BMP8B	OP2, BMP8, MGC131757	1:40213902-40264532 AS	Predicted	Paternal	P					1	Geneimprint
Human	BTNL2	butyrophilin like 2	NC_000006.12 (32393339..32408879, complement)	protein coding	115	Ovary	Multiple	sarcoidosis, psoriasis, intestinal inflammation and colon cancer	BTNL2	SS2, BTL-II, HSBLMHC1	6:32352512-32384899 AS	Predicted	Maternal	M					1	Geneimprint
Human	C6orf47	chromosome 6 open reading frame 47	NC_000006.12 (31658298..31660778, complement)	protein coding	226	NA	Multiple	rheumatoid arthritis	C6orf47		6p21.33		Paternal	P					3	Tucci et al., 2019
Human	C9orf116	chromosome 9 open reading frame 116	NC_000009.12 (135495181..135499869, complement)	protein coding	294	testis	Endocrine, nutritional or metabolic	specification of left-right asymmetry	C9orf116	FLJ13945, MGC29761, RP11-426A6.4	9:138377025-138401760 AS	Predicted	Paternal	P					1	Geneimprint
Human	C9orf85	chromosome 9 open reading frame 85	NC_000009.12 (71911639..71986058)	protein coding	332	colon	Neoplasms	cholangiocarcinoma	C9orf85	MGC61599, RP11-346E17.2	9:74516422-74598372	Predicted	Paternal	P					1	Geneimprint
Human	CACNA1A	calcium voltage-gated channel subunit alpha1 A	NC_000019.10 (13206442..13506479, complement)	protein coding	192	brain	Multiple	episodic syndromes, Childhood Epilepsy and Late-Onset Slowly Progressive Non-Episodic Cerebellar Ataxia,	CACNA1A		19p13.13		Paternal	P					3	Tucci et al., 2019
Human	CACNA1C	calcium voltage-gated channel subunit alpha1 C	NC_000012.12 (1969552..2697950)	protein coding	302	endometrium	Multiple	schizophrenia, bipolar disorder, Timothy syndrome	CACNA1C		12p13.33		Paternal	P					3	Tucci et al., 2019
Human	CACNA1E	calcium voltage-gated channel subunit alpha1 E	NC_000001.11 (181317712..181808084)	protein coding	304	brain	Multiple	Developmental and Epileptic Encephalopathy, hemiplegic and brain stem aura migraine, type 2 diabetes	CACNA1E		1q25.3		Paternal	P					3	Tucci et al., 2019
Human	CACNA1I	calcium voltage-gated channel subunit alpha1	NC_000022.11 (39570753..39689737)	protein coding	249	brain	Mental and behavioural	schizophrenia, tumour prognosis, childhood absence epilepsy	CACNA1l		22q13.1		Paternal	P					3	Tucci et al., 2019
Human	CALCR	calcitonin receptor	NC_000007.14 (93424486..93574724, complement)	protein coding	323	kidney	Endocrine, nutritional or metabolic	kidney stone disease, primary osteoporosis, bone mineral density	CALCR	CRT, CTR, CTR1	7:93043798-93213749 AS	Provisional Data	Maternal	M	M				1,2,3	Geneimprint
Human	CASD1	CAS1 domain containing 1	NC_000007.14 (94509809..94633465)	protein coding	337	adrenal	Multiple	myoclonus-dystonia syndrome, colorectal cancer	CASD1		7q21.3	Not Imprinted	Biallelic	B	M		B	M	1,2,3	igc.otago.ac.nz
Human	CBR1	carbonyl reductase 1	NC_000021.9 (36070024..36073164)	protein coding	82	duodenum	Multiple	obesity	CBR1		21q22.12		Paternal	P					3	Tucci et al., 2019
Human	CCDC71L	coiled-coil domain containing 71 like	NC_000007.14 (106654360..106661158, complement)	protein coding	183	NA	Circulatory system	artherosclerosis	CCDC71L	C7orf74	7:106644359-106671157 AS	Imprinted	Paternal	P					1	Geneimprint
Human	CCDC85A	coiled-coil domain containing 85A	NC_000002.12 (56183990..56386174)	protein coding	296	fat	Nervous system	hydrocephalus and heterotopia	CCDC85A	KIAA1912	2:56401257-56623308	Predicted	Paternal	P					1	Geneimprint
Human	CD81	CD81 molecule	NC_000011.10 (2376180..2397402)	protein coding	299	endometrium	Multiple	breast cancer, Hepatocellular Carcinoma, HSV-1 infection	CD81	S5.7, TAPA1, TSPAN28	11:2388546-2428648	Not Imprinted	Biallelic	B	M	B	B		1,2,3	Geneimprint
Human	CD83	CD83 molecule	NC_000006.12 (14117256..14136918)	protein coding	256	bone marrow	Multiple	Ulcerative Colitis and Crohn's Disease, autoimmunity	CD83		6p23		NK	?					3	Tucci et al., 2019
Human	CDH15	cadherin 15	NC_000016.10 (89171748..89195492)	protein coding	296	prostate	Mental and behavioural	severe intellectual disability	CDF15		16q24.3	Not Imprinted	Biallelic	B	I/T				2,3	igc.otago.ac.nz
Human	CDH18	cadherin 18	NC_000005.10 (19471296..20575886, complement)	protein coding	202	brain	Neoplasms	Glioma, Azoospermic testis	CDH18	CDH14, CDH24, CDH14L, EY-CADHERIN	5:19463140-19849352 AS	Predicted	Paternal	P					1	Geneimprint
Human	CDK4	cyclin dependent kinase 4	NC_000012.12 (57747727..57752310, complement)	protein coding	257	ovary	Neoplasms	familial melanoma, psoriasis, Urinary Bladder Cancer, Non-Cutaneous Melanoma	CDK4	CMM3, PSK-J3, MGC14458	12:58132002-58156163 AS	Predicted	Maternal	M					1	Geneimprint
Human	CDKN1C	cyclin dependent kinase inhibitor 1C	NC_000011.10 (2883218..2885775, complement)	protein coding	176	placenta	Multiple	Beckwith-Wiedemann syndrome, papillary thyroid carcinoma, breast cancer, loss-of-pregnancy/recurrent miscarriages.	CDKN1C	BWS, WBS, p57, BWCR, KIP2	11:2894447-2916994 AS	Imprinted	Maternal	M	M	M	M	M	1,2,3	Geneimprint
Human	CELF4	CUGBP Elav-like family member 4	NC_000018.10 (37243040..37565798, complement)	protein coding	294	brain	Multiple	colorectal cancer, autism spectrum disorders,	BRUNOL4	CELF4, BRUNOL-4	18:34813002-35155999 AS	Predicted	Maternal	M					1	Geneimprint
Human	CFAP46	cilia and flagella associated protein 46	NC_000010.11 (132808392..132942570, complement)	protein coding	312	testis	Multiple	late-onset Alzheimer disease	C10orf93	bB137A17.3, RP13-137A17.3	10:134732688-134766063 AS	Predicted	Maternal	M					1	Geneimprint
Human	CHMP2A	charged multivesicular body protein 2A	NC_000019.10 (58551566..58555624, complement)	protein coding	304	colon	Immune system	phagophore closure	CHMP2A	BC2, BC-2, VPS2, CHMP2, VPS2A	19:59052932-59076485 AS	Predicted	Maternal	M					1	Geneimprint
Human	CHST8	carbohydrate sulfotransferase 8	NC_000019.10 (33621953..33773509)	protein coding	253	brain	Skin and subcutaenous tissue	peeling skin syndrome	CHST8	GalNAc4ST, GALNAC4ST1	19:34102860-34274413	Predicted	Maternal	M					1	Geneimprint
Human	CLDN23	claudin 23	NC_000008.11 (8701937..8704096)	protein coding	236	NA	Neoplasms	gastric cancer, colorectal cancer	CLDN23		8p23.1		Paternal	P					3	Tucci et al., 2019
Human	CLEC3A	C-type lectin domain family 3 member A	NC_000016.10 (78022548..78032101)	protein coding	338	urinary bladder	Multiple	pancreatic neuroendocrine tumors	CLEC3A		16q23.1		NK	?					3	Tucci et al., 2019
Human	CMTM1	CKLF like MARVEL transmembrane domain containing 1	NC_000016.10 (66566439..66579135)	protein coding	35	testis	Neoplasms	non-small cell lung cancer, breast cancer	CMTM1	CKLFH, CKLFH1, CKLFSF1	16:66556438-66589134	Imprinted	Paternal	P					1	Geneimprint
Human	COBL	cordon-bleu WH2 repeat protein	NC_000007.14 (51016212..51316809, complement)	protein coding	224	brain	Multiple	late-onset Alzheimer's disease, childhood acute lymphoblastic leukemia.	COBL		7p12	Not Imprinted	Maternal	M	M				2,3	igc.otago.ac.nz
Human	COL9A3	collagen type IX alpha 3 chain	NC_000020.11 (62817050..62841159)	protein coding	326	thyroid	Congenital malformations, deformations, and chromosomal abnormalities	Stickler syndrome, lumbar disc disease	COL9A3	IDD, MED, EDM3, FLJ90759, DJ885L7.4.1	20:61438413-61482510	Predicted	Maternal	M					1	Geneimprint
Human	COMMD1	copper metabolism domain containing 1	NC_000002.12 (61888391..62136066)	protein coding	338	heart	Multiple	cystic fibrosis, preeclampsia	COMMD1	MURR1, C2orf5, MGC27155	2:62122802-62373204	Not Imprinted	Biallelic	B	I/M		B		1,2,3	Geneimprint
Human	COPG2	COPI coat complex subunit gamma 2	NC_000007.14 (130506238..130668748, complement)	protein coding	303	ovary/testis	Mental and behavioural	autism	COPG2		7q32.2	Conflicting Data	Paternal	P	M/T	B	M	M	1,2,3	igc.otago.ac.nz
Human	COPG2IT1	COPG2 imprinted transcript 1	NC_000007.14 (130543453..130546900)	ncRNA	1	NA	Congenital malformations, deformations, and chromosomal abnormalities	Silver-Russell syndrome	COPG2IT1	CIT1, COPG2AS, FLJ41646, NCRNA00170, DKFZP761N09121	7:29588128-29613035	Imprinted	Paternal	P					1,2	Geneimprint
Human	COPS9	COP9 signalosome subunit 9	NC_000002.12 (240126548..240136802, complement)	protein coding	294	Brain	Neoplasms	prostate cancer	MYEOV2		2:241055979-241085763 AS	Predicted	Paternal	P					1	Geneimprint
Human	CPA4	carboxypeptidase A4	NC_000007.14 (130293161..130324180)	protein coding	126	skin	Neoplasms	colorectal cancer, prostate cancer, insulin sensitivity	CPA4	CPA3	7:129922973-129974019	Imprinted	Maternal	M	?				1,2,3	Geneimprint
Human	CPXM2	carboxypeptidase X, M14 family member 2	NC_000010.11 (123745636..123944094, complement)	protein coding	261	urinary bladder	Multiple	osteosarcoma, gastric cancer, Late-onset Alzheimer's Disease	CPXM2		10q26.13		Paternal	P					3	Tucci et al., 2019
Human	CRYBG1	crystallin beta-gamma domain containing 1	NC_000006.12 (106360717..106572017)	protein coding	306	esophagus	Neoplasms	prostate cancer tissues, metastatic melanoma	AIM1	ST4, CRYBG1	6:106798682-107028334	Imprinted	Paternal	P					1,2,3	Geneimprint
Human	CSF2	colony stimulating factor 2	NC_000005.10 (132073789..132076170)	protein coding	147	lung	Infectious and parasitic	gliomas, pain, Inflammation, breast cancer	CSF2	GMCSF, MGC131935, MGC138897	5:131399484-131421858	Predicted	Maternal	M					1	Geneimprint
Human	CST1	cystatin SN	NC_000020.11 (23747562..23750935, complement)	protein coding	1	salivary gland	Multiple	gastric cancer, breast cancer, seasonal allergic rhinitis	CST1		20p11.21		NK	?					3	Tucci et al., 2019
Human	CTNNA3	catenin alpha 3	NC_000010.11 (65912523..67696217, complement)	protein coding	223	heart	Mental and behavioural	autism spectrum disorders, diisocyanate asthma, hepatocellular carcinoma	CTNNA3	VR22, MGC26194, MGC75041	10:67669724-69465948 AS	Provisional Data	Maternal	M	?				1	Geneimprint
Human	CUL7	cullin 7	NC_000006.12 (43037617..43053945, complement)	protein coding	158	ovary	Multiple	3M syndrome, hepatocellular carcinoma, cancer	CUL7		6p21.1		Paternal	P					3	Tucci et al., 2019
Human	CYP1B1	cytochrome P450 family 1 subfamily B member 1	NC_000002.12 (38067509..38076151, complement)	protein coding	330	prostate	Neoplasms	Pulmonary Disease, Primary congenital glaucoma, prostate cancer	CYP1B1	CP1B, GLC3A, P4501B1	2:38284745-38313322 AS	Predicted	Paternal	P					1	Geneimprint
Human	CYP24A1	cytochrome P450 family 24 subfamily A member 1	NC_000020.11 (54145731..54174032, complement)	protein coding	344	urinary bladder	Multiple	breast cancer, Hypertension, ischemic stroke, colorectal cancer, uterine leiomyomas	CYP24A1		20q13.2		NK	?					3	Tucci et al., 2019
Human	CYP2J2	cytochrome P450 family 2 subfamily J member 2	NC_000001.11 (59893308..59926773, complement)	protein coding	132	small intestine	Multiple	hypertension, psoriasis, coronary artery disease	CYP2J2		1p32.1		Paternal	P					3	Tucci et al., 2019
Human	DCN	decorin	NC_000012.12 (91140484..91182817, complement)	protein coding	334	ovary	Multiple	Prostate Cancer, pre-eclampsia, lung tumor	DCN	CSCD, PG40, PGII, PGS2, DSPG2, SLRR1B	12:91529034-91586805 AS	Unknown	Unknown	?	M	B	B		1	Geneimprint
Human	DDC	dopa decarboxylase	NC_000007.14 (50458436..50565460, complement)	protein coding	331	kidney	Mental and behavioural	Colorectal Cancer, lung cancer, chronic pain	DDC	AADC	7:50516133-50643153 AS	Imprinted	Isoform Dependent	B/I	P				1,2,3	Geneimprint
Human	DENND3	DENN domain containing 3	NC_000008.11 (141128562..141195804)	protein coding	328	bone marrow	Nervous system	sclerosis	DENND3		8q24.3		Paternal	P					3	Tucci et al., 2019
Human	DGCR6	DiGeorge syndrome critical region gene 6	NC_000022.11 (18906320..18912088)	protein coding	14	heart	Mental and behavioural	schizophrenia, autism spectrum disorder	DGCR6		22:18896222-18922087	Imprinted	Random	R					1	Geneimprint
Human	DGCR6L	DiGeorge syndrome critical region gene 6 like	NC_000022.11 (20314238..20320060, complement)	protein coding	122	testis	Mental and behavioural	childhood anxiety	DGCR6L		22:20304237-20330104 AS	Imprinted	Random	R					1	Geneimprint
Human	DHCR7	7-dehydrocholesterol reductase	NC_000011.10 (71434411..71448393, complement)	protein coding	327	liver	Multiple	Smith-Lemli-Opitz Syndrome, Rheumatoid Arthritis, thyroid cancer	DHCR7	SLOS	11:71135456-71169476 AS	Not Imprinted	Biallelic	B	M		M		1	Geneimprint
Human	DIO3	iodothyronine deiodinase 3	NC_000014.9 (101561351..101563452)	protein coding	322	NA	Multiple	breast cancer, thyroid carcinoma	DIO3	D3, 5DIII, TXDI3, DIOIII	14:102017687-102039788	Imprinted	Paternal	P	P	P	P	P	1,2,3	Geneimprint
Human	DIO3OS	DIO3 opposite strand upstream RNA	NC_000014.9 (101552221..101560422, complement)	ncRNA	3	ovary	Digestive system	inflammatory bowel disease	DIO3OS	DIO3-OS, DIO3-AS1, C14orf134, NCRNA00041	14:101542220-101570421 AS	Imprinted	Maternal	M	M	M			1	Geneimprint
Human	DIRAS3	DIRAS family GTPase 3	NC_000001.11 (68045962..68050627, complement)	protein coding	194	ovary	Neoplasms	breast cancer, gastric cancer, glioma	DIRAS3	ARHI, NOEY2	1:68501644-68526459 AS	Imprinted	Paternal	P		P	P	P	1,2,3	Geneimprint
Human	DLEU7	deleted in lymphocytic leukemia 7	NC_000013.11 (50711026..50843945, complement)	protein coding	192	brain	Neoplasms	adult height	DLEU7		13q.14.3		NK	?					3	Tucci et al., 2019
Human	DLGAP2	DLG associated protein 2	NC_000008.11 (737628..1708476)	protein coding	317	brain	Endocrine, nutritional or metabolic	schizophrenia, mental retardation	DLGAP2	DAP2, SAPAP2	8:1439568-1666641	Imprinted	Paternal	P					1,2,3	Geneimprint
Human	DLK1	delta like non-canonical Notch ligand 1	NC_000014.9 (100726892..100738224)	protein coding	331	placenta	Multiple	glioma, Sarcomas, birth weight	DLK1	DLK, FA1, ZOG, pG2, DLK-1, PREF1, Delta1, Pref-1	14:100716891-100748223	Imprinted	Paternal	P	P	P	P	P	1,2,3	Geneimprint
Human	DLK1-AS1?						None known	NA	PiRNAs	DLK-1	14q32		Maternal	M					3	Tucci et al., 2019
Human	DLX5	distal-less homeobox 5	NC_000007.14 (97020396..97024831, complement)	protein coding	327	endometrium	Genitourinary system	Split Hand and Foot Malformation Syndrome, preeclampsia	DLX5		7:96477643-96502078 AS	Imprinted	Maternal	M	B		M		1	Geneimprint
Human	DNAH7	dynein axonemal heavy chain 7	NC_000002.12 (195737604..196068837, complement)	protein coding	295	testis	Congenital malformations, deformations, and chromosomal abnormalities	sperm abnormality, ciliary dyskinesia	DNAH7		2q32.3		Paternal	P					3	Tucci et al., 2019
Human	DNM1P35	dynamin 1 pseudogene 35	NC_000015.10 (75727670..75740077, complement)	pseudo	1	testis	None known	NA	DNM1P35		15q24.2		Paternal	P					3	Tucci et al., 2019
Human	DNMT1	DNA methyltransferase 1	NC_000019.10 (10133346..10194953, complement)	protein coding	298	placenta	Neoplasms	non-small cell lung cancer,colorectal cancer, type 2 diabetes	DNMT1	AIM, DNMT, MCMT, CXXC9, HSN1E, ADCADN	19:10234020-10315782 AS	Imprinted	Paternal	P	B				1,2,3	Geneimprint
Human	DSCAM	DS cell adhesion molecule	NC_000021.9 (40010999..40847158, complement)	protein coding	236	brain	Multiple	non-syndromic Hirschsprung disease, Hirschsprung disease, bipolar disorder	DSCAM	CHD2, CHD2-42, CHD2-52	21:40000998-40857157 AS	Imprinted	Paternal	P	B				1	Geneimprint
Human	DVL1	dishevelled segment polarity protein 1	NC_000001.11 (1335278..1349418, complement)	protein coding	300	testis	Congenital malformations, deformations, and chromosomal abnormalities	Robinow syndrome, Hepatocellular Carcinoma	DVL1	DVL, MGC54245	1:1260657-1294491 AS	Predicted	Maternal	M					1	Geneimprint
Human	E2F7	E2F transcription factor 7	NC_000012.12 (77021251..77065580, complement)	protein coding	329	testis	Neoplasms	oral squamous cell carcinoma, cervical cancer, gallbladder cancer, lung cancer	E2F7	FLJ12981	12:77405025-77469359 AS	Predicted	Maternal	M					1	Geneimprint
Human	EFCC1	EF-hand and coiled-coil domain containing 1	NC_000003.12 (129001304..129040742)	protein coding	303	lung	None known	NA	EFCC1		3q21.3		Paternal	P					3	Tucci et al., 2019
Human	EGFL7	EGF like domain multiple 7	NC_000009.12 (136654753..136672678)	protein coding	327	placenta	Multiple	Acute Myeloid Leukemia, preeclampsia, cutaneous melanoma	EGFL7	ZNEU1, MGC111117, VE-STATIN, RP11-251M1.2	9:139547376-139577129	Predicted	Paternal	P					1	Geneimprint
Human	ELOA3P	elongin A3	NC_000018.10 (47028021..47030461, complement)	pseudo	2	Not annotated	Neoplasms	tumor suppression	TCEB3C	HsT829, TCEB3L2, Elongin A3	18:44544572-44566448 AS	Imprinted	Maternal	M					1	Geneimprint
Human	ERAP2	endoplasmic reticulum aminopeptidase 2	NC_000005.10 (96875939..96919716)	protein coding	189	lymph node	Multiple	Pre-eclampsia, cervical cancer,	ERAP2	LRAP, L-RAP	5:96865938-96929715	Imprinted	Paternal	P					1	Geneimprint
Human	EVX1	even-skipped homeobox 1	NC_000007.14 (27242802..27247830)	protein coding	325	prostate	Neoplasms	Esophageal Squamous Cell Carcinoma	EVX1		7:27238688-27262716	Predicted	Paternal	P					1	Geneimprint
Human	EXD3	exonuclease 3'-5' domain containing 3	NC_000009.12 (137306896..137423262, complement)	protein coding	284	spleen	Neoplasms	gastric cancer, prostate cancer	EXD3		9q34.3		Paternal	P					3	Tucci et al., 2019
Human	FAM149A	family with sequence similarity 149 member A	NC_000004.12 (186104704..186175337)	protein coding	275	kidney	Multiple	Acute Mountain Sickness	FAM149A		4q35.1		Paternal	P					3	Tucci et al., 2019
Human	FAM174B	family with sequence similarity 174 member B	NC_000015.10 (92617447..92734219, complement)	protein coding	187	prostate	Infectious and parasitic	HIV	FAM174B		15q26.1		Paternal	P					3	Tucci et al., 2019
Human	FAM50B	family with sequence similarity 50 member B	NC_000006.12 (3831901..3851320)	protein coding	112	kidney	Conditions originating in perinatal period	developmental delay, intellectual disability	FAM50B	X5L, D6S2654E	6:3839397-3861316	Imprinted	Paternal	P	P				1,2,3	Geneimprint
Human	FASTK	Fas activated serine/threonine kinase	NC_000007.14 (151076621..151080861, complement)	protein coding	294	duodenum	Immune system	pulmonary inflammation	FASTK	FAST	7:150763707-150787950 AS	Predicted	Maternal	M					1	Geneimprint
Human	FBRSL1	fibrosin like 1	NC_000012.12 (132490151..132585188)	protein coding	292	spleen	Multiple	Parkinsons, systemic lupus erythematosus	FBRSL1	KIAA1545	12:133057156-133171773	Predicted	Maternal	M					1	Geneimprint
Human	FDX2	ferredoxin 2	NC_000019.10 (10310045..10316015, complement)	protein coding	262	brain	Nervous system	mitochondrial myopathy.	FDX1L	DNMT1	19p13.2		Maternal	M					3	Tucci et al., 2019
Human	FERMT2	FERM domain containing kindlin 2	NC_000014.9 (52857271..52951050, complement)	protein coding	330	fat	Multiple	breast cancer, gallbladder cancer	FERMT2	MIG2, KIND2, mig-2, UNC112, PLEKHC1, UNC112B, FLJ34213, FLJ44462, DKFZp686G11125	14:53313988-53427814 AS	Predicted	Paternal	P					1	Geneimprint
Human	FGF12	fibroblast growth factor 12	NC_000003.12 (192139390..192727541, complement)	protein coding	236	heart	Multiple	Kawasaki disease, West syndrome, Kashin-Beck disease.	FGF12		3q28-q29		Paternal	P					3	Tucci et al., 2019
Human	FGF14	fibroblast growth factor 14	NC_000013.11 (101710804..102402443, complement)	protein coding	320	brain	Multiple	Downbeat Nystagmus,	FGF14		13q33.1		Paternal	P					3	Tucci et al., 2019
Human	FGFRL1	fibroblast growth factor receptor like 1	NC_000004.12 (1009930..1026898)	protein coding	328	thyroid	Neoplasms	bladder tumors	FGFRL1	FHFR, FGFR5	4:995609-1030685	Predicted	Maternal	M					1	Geneimprint
Human	FOXF1	forkhead box F1	NC_000016.10 (86510527..86515422)	protein coding	295	lung	Neoplasms	non‑small cell lung cancer, thyroid cancer	FOXF1	FKHL5, ACDMPV, FREAC1, MGC105125	16:86534132-86558069	Conflicting Data	Maternal	M					1	Geneimprint
Human	FOXG1	forkhead box G1	NC_000014.9 (28766787..28770277)	protein coding	338	NA	Congenital malformations, deformations, and chromosomal abnormalities	Rett syndrome	FOXG1	BF1, BF2, QIN, FKH2, HBF2, HFK1, HFK2, HFK3, KHL2, FHKL3, FKHL1, FKHL2, FKHL3, FKHL4, HBF-1, HBF-2, HBF-3, FOXG1A, FOXG1B, FOXG1C, HBF-G2	14:29226286-29248870	Predicted	Paternal	P					1	Geneimprint
Human	FRG1	FSHD region gene 1	NC_000004.12 (189940846..189963204)	protein coding	324	bone marrow	Multiple	lung adenocarcinoma, prostate cancer, facioscapulohumeral muscular dystrophy	FRG1		4q35.2		Maternal	M					3	Tucci et al., 2019
Human	FUCA1	alpha-L-fucosidase 1	NC_000001.11 (23845077..23868332, complement)	protein coding	255	lymph node	Multiple	Sjogren's syndrome, thyroid cancer	FUCA1	FUCA	1:24161566-24204820 AS	Predicted	Paternal	P					1	Geneimprint
Human	GAB1	GRB2 associated binding protein 1	NC_000004.12 (143336876..143474565)	protein coding	331	brain	Neoplasms	Ovarian Cancer, Breast cancer, systemic sclerosis, deafness	GAB1		4:144247982-144405717	Not Imprinted	Biallelic	B	P				1,2,3	Geneimprint
Human	GABRA5	gamma-aminobutyric acid type A receptor subunit alpha5	NC_000015.10 (26866719..26949208)	protein coding	308	brain	Mental and behavioural	autism, addiction	GABRA5	MGC138184	15:24732695-24786748	Conflicting Data	Paternal	P	?				1	Geneimprint
Human	GABRB3	gamma-aminobutyric acid type A receptor subunit beta3	NC_000015.10 (26543552..26773763, complement)	protein coding	301	brain	Mental and behavioural	Autism, Schizophrenia	GABRB3	MGC9051	15:24332545-24580019 AS	Conflicting Data	Paternal	P	?				1	Geneimprint
Human	GABRG3	gamma-aminobutyric acid type A receptor subunit gamma3	NC_000015.10 (26971181..27541984)	protein coding	276	brain	Mental and behavioural	autism, Alzheimer, alcohol dependence	GABRG3		15:24787860-25166863	Conflicting Data	Paternal	P	?				1	Geneimprint
Human	GAREM1	GRB2 associated regulator of MAPK1 subtype 1	NC_000018.10 (32263521..32470882, complement)	protein coding	337	kidney	Multiple	atrial fibrillation	FAM59A	GAREM, Gm944, C18orf11	18:29837462-30060446 AS	Predicted	Paternal	P					1	Geneimprint
Human	GATA3	GATA binding protein 3	NC_000010.11 (8045420..8075198)	protein coding	319	skin	Multiple	Pulmonary Sarcomatoid Carcinoma, breast cancer	GATA3	HDR, MGC2346, MGC5199, MGC5445	10:8086666-8127163	Predicted	Paternal	P					1	Geneimprint
Human	GATM	glycine amidinotransferase	NC_000015.10 (45361124..45402227, complement)	protein coding	339	kidney	Nervous system	renal Fanconi syndrome and progressive kidney failure.	GATM	AT, AGAT	15:45643321-45680979 AS	Unknown	Unknown	?	M		B	M	1,3	Geneimprint
Human	GDAP1L1	ganglioside induced differentiation associated protein 1 like 1	NC_000020.11 (44247099..44280947)	protein coding	327	brain	Nervous system	Charcot-Marie-Tooth Disease and Spinocerebellar Ataxia	GDAP1L1	dJ881L22.1, dJ995J12.1.1	20:44237098-44290916	Imprinted	Paternal	P					1,3	Geneimprint
Human	GFI1	growth factor independent 1 transcriptional repressor	NC_000001.11 (92473043..92486925, complement)	protein coding	312	bone marrow	Neoplasms	acute myeloid leukemia, erythroleukemia	GFI1	GFI-1, ZNF163, FLJ94509	1:92930317-92962432 AS	Predicted	Paternal	P					1	Geneimprint
Human	GLI3	GLI family zinc finger 3	NC_000007.14 (41960949..42237209, complement)	protein coding	320	ovary	Congenital malformations, deformations, and chromosomal abnormalities	Greig Cephalopolysyndactyly Syndrome, nonsyndromic polydactyly.	GLI3	PHS, ACLS, GCPS, PAPA, PAPB, PAP-A, PAPA1, PPDIV	7:41990546-42286617 AS	Imprinted	Paternal	P					1	Geneimprint
Human	GLIS3	GLIS family zinc finger 3	NC_000009.12 (3824127..4310694, complement)	protein coding	253	thyroid	Endocrine, nutritional or metabolic	diabetes, osteoarthritis	GLIS3	ZNF515	9:3814127-4310034 AS	Imprinted	Paternal	P	B				1,3	Geneimprint
Human	GNAS	GNAS complex locus	NC_000020.11 (58839681..58911192)	protein coding	231	thyroid	Multiple	pseudohypoparathyroidism type 1a, pseudohypoparathyroidism type 1b, Albright hereditary osteodystrophy, pseudopseudohypoparathyroidism, McCune-Albright syndrome, progressive osseus heteroplasia, polyostotic fibrous dysplasia of bone, and some pituitary tumors	GNAS	AHO, GSA, GSP, POH, GPSA, NESP, GNAS1, PHP1A, PHP1B, C20orf45, MGC33735, dJ309F20.1.1, dJ806M20.3.3	20:57404794-57496249	Imprinted	Isoform Dependent	I/M/P	I/M/P	M/P	M	M/T	1,2,3	Geneimprint
Human	GNAS-AS1	GNAS antisense RNA 1	NC_000020.11 (58818918..58850903, complement)	ncRNA	1	testis	Multiple	pseudohypoparathyroidism type Ib	GNASAS	SANG, NESPAS, GNAS1AS, NCRNA00075	20:57383972-57435957 AS	Imprinted	Paternal	P	P				1,2,3	Geneimprint
Human	GNG7	G protein subunit gamma 7	NC_000019.10 (2511219..2702694, complement)	protein doding	289	brain	Neoplasms	head and neck cancer, oesophageal cancer	GNG7		19p13.3		Maternal	M					3	Tucci et al., 2019
Human	GPR1	G protein-coupled receptor 1	NC_000002.12 (206175316..206217912, complement)	protein doding	262	placenta	Endocrine, nutritional or metabolic	gestational diabetes	GPR1		2:207030039-207092770 AS	Imprinted	Paternal	P	P				1,2,3	Geneimprint
Human	GPR1-AS	GPR1 antisense RNA	NC_000002.12 (206203376..206266243)	ncRNA	2	placenta	Mental and behavioural	schizophrenia	GPR1-AS		2q33.3		Paternal	P	P				2,3	Tucci et al., 2019
Human	GPR78	G protein-coupled receptor 78	NC_000004.12 (8580392..8590023)	protein coding	117	placenta	Multiple	bipolar affective disorder and schizophrenia	GPR78		4p16.1		Paternal	P					3	Tucci et al., 2019
Human	GPT	glutamic--pyruvic transaminase	NC_000008.11 (144503068..144507172)	protein coding	171	liver	Endocrine, nutritional or metabolic	liver disease, type 2 diabetes, obese	GPT	AAT1, ALT1, GPT1	8:145719464-145742554	Predicted	Maternal	M					1	Geneimprint
Human	GRB10	growth factor receptor bound protein 10	NC_000007.14 (50590068..50793453, complement)	protein coding	249	thyroid	Multiple	prostate cancer	GRB10	RSS, IRBP, MEG1, GRB-IR, Grb-10, KIAA0207	7:50647759-50871158 AS	Imprinted	Isoform Dependent	I	I			M	1,2,3	Geneimprint
Human	GRID2	glutamate ionotropic receptor delta type subunit 2	NC_000004.12 (92303622..93810415)	protein coding	297	testis	Multiple	cerebellar ataxia	GRID2		4q22.1-22.2		Paternal	P					3	Tucci et al., 2019
Human	H19	H19 imprinted maternally expressed transcript	NC_000011.10 (1995176..2001466, complement)	ncRNA	3	placenta	Neoplasms	polycystic ovary syndrome.	H19	ASM, BWS, ASM1, MGC4485, PRO2605, D11S813E	11:1962981-1985640 AS	Imprinted	Maternal	M	M	M	M	M	1,2,3	Geneimprint
Human	H2BU1	H2B.U histone 1	NC_000001.11 (228458103..228458558)	protein coding	97	NA	Infectious and parasitic	antiviral innate immune responses	HIST3H2BB		1:226702430-226722881	Predicted	Maternal	M					1	Geneimprint
Human	HECW1	HECT, C2 and WW domain containing E3 ubiquitin protein ligase 1	NC_000007.14 (43112580..43566001)	protein coding	251	kidney	Multiple	colorectal carcinogenesis	HECW1	NEDL1	7:43102579-43576000	Imprinted	Paternal	P					1	Geneimprint
Human	HES1	hes family bHLH transcription factor 1	NC_000003.12 (194136148..194138732)	protein coding	298	prostate	Neoplasms	non-small cell lung cancer	HES1	HHL, HRY, HES-1, bHLHb39, FLJ20408	3:193843933-193866395	Predicted	Paternal	P					1	Geneimprint
Human	HM13	histocompatibility minor 13	NC_000020.11 (31514442..31569543)	protein coding	333	thyroid	Multiple	type 1 diabetes	HM13		20q11.21	Unknown	Unknown	?	I/M		B		1,2,3	igc.otago.ac.nz
Human	HNF1A	HNF1 homeobox A	NC_000012.12 (120977683..121002512)	protein coding	335	kidney	Neoplasms	gestational diabetes, Congenital hyperinsulinism	HNF1A	HNF1, LFB1, TCF1, HNF4A, MODY3, TCF-1, HNF-1A, IDDM20	12:120967682-121012511	Imprinted	Unknown	?					1	Geneimprint
Human	HOXA11	homeobox A11	NC_000007.14 (27181157..27185232, complement)	protein coding	315	endometrium	Multiple	polycystic ovary syndrome, gastric cancer, lung squamous cancer	HOXA11	HOX1, HOX1I	7:27210775-27234834 AS	Predicted	Maternal	M					1	Geneimprint
Human	HOXA2	homeobox A2	NC_000007.14 (27100354..27102683, complement)	protein coding	331	lung	Congenital malformations, deformations, and chromosomal abnormalities	microtia	HOXA2	HOX1K	7:27129972-27152393 AS	Predicted	Maternal	M					1	Geneimprint
Human	HOXA3	homeobox A3	NC_000007.14 (27107010..27152583, complement)	protein coding	254	kidney	Neoplasms	colon cancer	HOXA3	HOX1, HOX1E, MGC10155	7:27102333-27143163 AS	Predicted	Maternal	M					1	Geneimprint
Human	HOXA4	homeobox A4	NC_000007.14 (27128525..27130757, complement)	protein coding	226	esophagus	Multiple	lung cancer, breast cancer, colorectal cancers	HOXA4	HOX1, HOX1D	7:27158125-27180398 AS	Imprinted	Maternal	M					1	Geneimprint
Human	HOXA5	homeobox A5	NC_000007.14 (27141052..27143681, complement)	protein coding	249	adrenal	Neoplasms	colon cancer, gastric cancer, cervical cancer	HOXA5	HOX1, HOX1C, HOX1.3, MGC9376	7:27170995-27193286 AS	Predicted	Maternal	M					1	Geneimprint
Human	HOXB2	homeobox B2	NC_000017.11 (48542655..48545109, complement)	protein coding	297	kidney	Neoplasms	Bladder Cancer, pancreatic cancer, cervical cancer	HOXB2	K8, HOX2, HOX2H, Hox-2.8	17:46610016-46632392 AS	Predicted	Maternal	M					1	Geneimprint
Human	HOXB3	homeobox B3	NC_000017.11 (48548870..48590241, complement)	protein coding	313	kidney	Neoplasms	Acute myeloid leukemia (AML), ovarian cancer	HOXB3	HOX2, HOX2G, Hox-2.7	17:46616231-46661809 AS	Predicted	Maternal	M					1	Geneimprint
Human	HOXC4	homeobox C4	NC_000012.12 (54016888..54056030)	protein coding	211	kidney	Congenital malformations, deformations, and chromosomal abnormalities	congenital heart disease	HOXC4	HOX3, cp19, HOX3E	12:54400641-54459813	Predicted	Maternal	M					1	Geneimprint
Human	HOXC9	homeobox C9	NC_000012.12 (54000161..54003337)	protein coding	299	kidney	Neoplasms	gastric cancer, Colorectal Cancer, bladder cancer, congenital heart disease, neuroblastoma	HOXC9	HOX3, HOX3B	12:54383876-54407120	Predicted	Maternal	M					1	Geneimprint
Human	HSPA6	heat shock protein family A (Hsp70) member 6	NC_000001.11 (161524540..161526894)	protein coding	89	NA	Neoplasms	Ovarian Cancer,	HSPA6		1:161484035-161506686	Predicted	Maternal	M					1	Geneimprint
Human	HTR2A	5-hydroxytryptamine receptor 2A	NC_000013.11 (46831546..46898082, complement)	protein coding	267	brain	Mental and behavioural	eating disorders, fibromyalgia	HTR2A	HTR2, 5-HT2A	13:47397512-47480174 AS	Conflicting Data	Maternal	M	M	B			1,2,3	Geneimprint
Human	HYMAI	hydatidiform mole associated and imprinted	NC_000006.12 (144004916..144008259, complement)	ncRNA	2	NA	Endocrine, nutritional or metabolic	neonatal diabetes	HYMAI	NCRNA00020	6:144314022-144339866 AS	Imprinted	Paternal	P	P				1,2,3	Geneimprint
Human	ICA1L	islet cell autoantigen 1 like	NC_000002.12 (202773176..202871766, complement)	protein coding	167	brain	Nervous system	familial amyotrophic lateral sclerosis 2	ICA1L		2q33.2		Paternal	P					3	Tucci et al., 2019
Human	ICAM1	intercellular adhesion molecule 1	NC_000019.10 (10271120..10286615)	protein coding	143	lung	Multiple	Colorectal Cancer, Breast Cancer	ICAM1	DNMT1	19p13.2		Maternal	M					3	Tucci et al., 2019
Human	IFITM1	interferon induced transmembrane protein 1	NC_000011.10 (314040..315272)	protein coding	24	spleen	Neoplasms	Small Cell Lung Cancer, pancreatic cancer, Ovarian and Extragenital Endometriosis	IFITM1	9-27, CD225, IFI17, LEU13	11:303990-325271	Predicted	Maternal	M					1	Geneimprint
Human	IGF2	insulin like growth factor 2	NC_000011.10 (2129117..2149566, complement)	protein coding	240	placenta	Multiple	schizophrenia, coronary artery disease and hypertension, Lung Cancer, colorectal cancer	IGF2	INSIGF, pp9974, C11orf43, FLJ22066, FLJ44734	11:2140346-2180832 AS	Imprinted	Paternal	P	P	P	P	P	1,2,3	Geneimprint
Human	IGF2AS	IGF2 antisense RNA	NC_000011.10 (2140512..2148666)	ncRNA	3	placenta	Neoplasms	prostate cancer, diabetic retinopathy	IGF2AS	PEG8, MGC168198	11:2151736-2179893	Imprinted	Paternal	P	P		P		1,2,3	Geneimprint
Human	IGF2R	insulin like growth factor 2 receptor	NC_000006.12 (159969082..160111504)	protein coding	332	spleen	Neoplasms	cervical cancer, nonviral liver cirrhosis, Fetal growth restriction	IGF2R	MPR1, MPRI, CD222, CIMPR, M6P-R	6:159959098-160116550	Conflicting Data	Biallelic	B/M	M	M	B/T	M	1,2,3	Geneimprint
Human	IL12RB2	interleukin 12 receptor subunit beta 2	NC_000001.11 (67307351..67398724)	protein coding	225	placebta	Multiple	laryngeal cancer, lung cancer, Behcet's disease	IL12RB2		1p31.3		NK	?					3	Tucci et al., 2019
Human	IMPACT	impact RWD domain protein	NC_000018.10 (24426670..24453531)	protein coding	344	thyroid/testis	Mental and behavioural	bipolar affective disorder	IMPACT	MGC33718	18:21996608-22043494	Not Imprinted	Biallelic	B	P		B		1,2,3	Geneimprint
Human	INPP5F	inositol polyphosphate-5-phosphatase F	NC_000010.11 (119704395..119830482)	protein coding	332	brain	Neoplasms	Chronic lymphocytic leukemia, gliomagenesis	INPP5F V2	SAC2, hSAC2, MSTP007, MSTPO47, FLJ13081, KIAA0966, MGC59773, MGC131851	10:121465598-121588648	Imprinted	Paternal	P	P	P	P	P	1,2,3	Geneimprint
Human	INS	insulin	NC_000011.10 (2159779..2161209, complement)	protein coding	212	panc	Endocrine, nutritional or metabolic	diabetes	INS	ILPR, IRDN	11:2171008-2192438 AS	Imprinted	Paternal	P	P				1,2,3	Geneimprint
Human	IPW	imprinted in Prader-Willi syndrome	NC_000015.10 (25116545..25122476)	ncRNA	2	thyroid	Congenital malformations, deformations, and chromosomal abnormalities	Prader-Willi syndrome.	IPW	SNURF-SNRPN	15q11.2		Paternal	P	P				2,3	Tucci et al., 2019
Human	IRAIN	IGF1R antisense imprinted non-protein coding RNA	NC_000015.10 (98645863..98650787, complement)	ncRNA	1	NA	Neoplasms	pancreatic cancer, breast cancer	IRAIN	IGF1R-AS	15:-8669-16689 AS	Imprinted	Paternal	P					1,2,3	Geneimprint
Human	IRF7	interferon regulatory factor 7	NC_000011.10 (612555..615999, complement)	protein coding	298	spleen	Infectious and parasitic	breast cancer, Allergic Airway Inflammation	IRF7		11p15.5		Paternal	P					3	Tucci et al., 2019
Human	ISM1	isthmin 1	NC_000020.11 (13221274..13326734)	protein coding	327	thyroid	Multiple	Novel Clefting and Craniofacial Patterning Gene, asymmetric organ morphogenesis	C20orf82	bA149I18.1, dJ1077I2.1	20:13140417-13239296	Predicted	Paternal	P					1	Geneimprint
Human	ITGA8	integrin subunit alpha 8	NC_000010.11 (15513954..15720329, complement)	protein coding	334	prostate	Multiple	schizophrenia, liver fibrosis	ITGA8		10p13		NK	?					3	Tucci et al., 2019
Human	JMJD1C	jumonji domain containing 1C	NC_000010.11 (63167221..63521890, complement)	protein coding	331	bone marrow	Multiple	prostate cancer, pubertal onset in boys and reproductive function in men, type 2 diabetes	JMJD1C		10q21.3		Paternal	P					3	Tucci et al., 2019
Human	KBTBD3	kelch repeat and BTB domain containing 3	NC_000011.10 (106046801..106077765, complement)	protein coding	345	brain	Neoplasms	prostate cancer,	KBTBD3	BKLHD3, FLJ30685	11:105911824-105958464 AS	Predicted	Paternal	P					1	Geneimprint
Human	KCNK9	potassium two pore domain channel subfamily K member 9	NC_000008.11 (139600838..139703135, complement)	protein coding	324	adrenal	Conditions originating in perinatal period	gastric cancer, breast cancer, ntellectual disability, congenital hypotonia, palatal abnormalities, and occasional seizures.	KCNK9	KT3.2, TASK3, K2p9.1, TASK-3, MGC138268, MGC138270	8:140614803-140725298 AS	Imprinted	Maternal	M	M				1,2,3	Geneimprint
Human	KCNQ1	potassium voltage-gated channel subfamily Q member 1	NC_000011.10 (2445008..2849110)	protein coding	248	adrenal	Multiple	Long QT syndrome, Type 2 Diabetes	KCNQ1	LQT, RWS, WRS, LQT1, SQT2, ATFB1, ATFB3, JLNS1, KCNA8, KCNA9, Kv1.9, Kv7.1, KVLQT1, FLJ26167	11:2456220-2880339	Imprinted	Maternal	M	M		P	M	1,2,3	Geneimprint
Human	KCNQ1DN	KCNQ1 downstream neighbor	NC_000011.10 (2870033..2872105)	ncRNA	1	testis	Neoplasms	Wilms' tumors,	KCNQ1DN	BWRT, HSA404617	11:2837868-2859910	Imprinted	Maternal	M					1,2,3	Geneimprint
Human	KCNQ1OT1	KCNQ1 opposite strand/antisense transcript 1	NC_000011.10 (2608328..2699998, complement)	ncRNA	2	NA	Neoplasms	Bronchial Asthma	KCNQ1OT1		11p15	Imprinted	Paternal	P	P				1,2,3	igc.otago.ac.nz
Human	KIF25	kinesin family member 25	NC_000006.12 (167997671..168045106)	protein coding	266	fat	Neoplasms	cervical cancer, osteosarcoma	KIF25		6q27		NK	?					3	Tucci et al., 2019
Human	KLF14	Kruppel like factor 14	NC_000007.14 (130730697..130734207, complement)	protein coding	138	NA	Endocrine, nutritional or metabolic	prostate cancer, type 2 diabetes, chronic liver diseases	KLF14	BTEB5	7:130407477-130428859 AS	Imprinted	Maternal	M	M				1,2,3	Geneimprint
Human	KLHDC10	kelch domain containing 10	NC_000007.14 (130070532..130135705)	protein coding	337	testis	None known	NA	KLHDC10		7q32.2		Maternal	M	M				3	Tucci et al., 2019
Human	KLHL1	kelch like family member 1	NC_000013.11 (69700593..70108452, complement)	protein coding	215	brain	Injury, poisoning of external causes	Transplant receptivity	KLHL1		13q21.33		Paternal	P					3	Tucci et al., 2019
Human	L3MBTL1	L3MBTL histone methyl-lysine binding protein 1	NC_000020.11 (43507697..43550954)	protein coding	254	testis	Neoplasms	myeloid malignancies, Shwachman-Diamond syndrome, breast cancer,	L3MBTL		20q13.12	Imprinted	Paternal	P	B				1,2,3	igc.otago.ac.nz
Human	LDB1	LIM domain binding 1	NC_000010.11 (102102100..102120368, complement)	protein coding	320	skin	Neoplasms	Leukemia, colorectal cancer,	LDB1	NLI, CLIM2	10:103857316-103890209 AS	Predicted	Maternal	M					1	Geneimprint
Human	LILRB4	leukocyte immunoglobulin like receptor B4	NC_000019.10 (54662524..54670359)	protein coding	14	appendix	Neoplasms	colorectal cancer, hypertrophic hearts	LILRB4	HM18, ILT3, LIR5, CD85K, LIR-5, LILRB5	19:55164123-55189847	Predicted	Maternal	M					1	Geneimprint
Human	LIN28B	lin-28 homolog B	NC_000006.12 (104936999..105083332)	protein coding	244	placenta	Multiple	prostate cancer, ovarian cancer	LIN28B	CSDD2	6:105394922-105541206	Imprinted	Paternal	P	B				1,2,3	Geneimprint
Human	LINC00294	long intergenic non-protein coding RNA 294	NC_000011.10 (33076150..33079454)	ncRNA	1	NA	Neoplasms	glioma	LINC00294		11p13		Maternal	M					3	Tucci et al., 2019
Human	LINC00467	long intergenic non-protein coding RNA 467	NC_000001.11 (211382755..211432535)	ncRNA	1	testis	Neoplasms	Cervical Cancer, colorectal cancer,	LINC00467		1q32.3		Paternal	P					3	Tucci et al., 2019
Human	LINC01521	long intergenic non-protein coding RNA 1521	NC_000022.11 (31346759..31351155)	ncRNA	1	NA	None known	NA	FLJ20464	FLJ20464	22:30062750-30083443	Predicted	Paternal	P					1	Geneimprint
Human	LINC02870	long intergenic non-protein coding RNA 2870	NC_000010.11 (132445189..132448306)	ncRNA	7	bone marrow	Digestive system	chronic periodontitis	C10orf91	bA432J24.4, RP11-432J24.4	10:134248713-134271824	Predicted	Maternal	M					1	Geneimprint
Human	LMX1B	LIM homeobox transcription factor 1 beta	NC_000009.12 (126613928..126701032)	protein coding	327	salivary gland	Multiple	esophageal cancer, Nail patella syndrome	LMX1B	NPS1, LMX1.2, MGC138325, MGC142051	9:129366747-129473310	Predicted	Maternal	M					1	Geneimprint
Human	LPAR6	lysophosphatidic acid receptor 6	NC_000013.11 (48400897..48444669, complement)	protein coding	263	placenta	Multiple	Breast Cancer, pancreatic cancer, autosomal recessive woolly hair/hypotrichosis	LPAR6		13q14.2		NK	?					3	Tucci et al., 2019
Human	LRRK1	leucine rich repeat kinase 1	NC_000015.10 (100919017..101078257)	protein coding	329	lymph node	Multiple	Parkinson's disease, bone mass	LRRK1	IGF1R-IRAIN	15q26.3		NK	?					3	Tucci et al., 2019
Human	LRRTM1	leucine rich repeat transmembrane neuronal 1	NC_000002.12 (80301878..80304752, complement)	protein coding	339	brain	Mental and behavioural	schizophrenia,	LRRTM1		2:80519002-80541486 AS	Imprinted	Paternal	P			B		1,2,3	Geneimprint
Human	LY6D	lymphocyte antigen 6 family member D	NC_000008.11 (142784882..142786539, complement)	protein coding	171	esophagus	Neoplasms	prostate cancer, breast cancer	LY6D	E48	8:143856297-143878007 AS	Predicted	Paternal	P					1	Geneimprint
Human	MAGEL2	MAGE family member L2	NC_000015.10 (23643549..23647867, complement)	protein coding	138	NA	Congenital malformations, deformations, and chromosomal abnormalities	Schaaf-Yang syndrome,	MAGEL2	nM15, NDNL1	15:23878695-23901174 AS	Imprinted	Paternal	P	P	P	P		1,2,3	Geneimprint
Human	MAGI2	membrane associated guanylate kinase, WW and PDZ domain containing 2	NC_000007.14 (78017055..79453667, complement)	protein coding	297	brain	Neoplasms	prostate cancer, Congenital Nephrotic Syndrome, chronic obstructive pulmonary disease	MAGI2	AIP1, AIP-1, ARIP1, SSCAM, MAGI-2, ACVRIP1	7:77636373-79092889 AS	Imprinted	Maternal	M	P				1	Geneimprint
Human	MAPK8IP1	mitogen-activated protein kinase 8 interacting protein 1	NC_000011.10 (45885651..45906465)	protein coding	310	brain	Multiple	Alzheimer disease, diabetes,	MAPK8IP1	ACCS	11p11.2		NK	?					3	Tucci et al., 2019
Human	MCCC1	methylcrotonyl-CoA carboxylase subunit 1	NC_000003.12 (183015218..183099587, complement)	protein coding	335	fat	Nervous system	Parkinson's disease, feeding difficulties and vomiting	MCCC1		3q27.1		Paternal	P					3	Tucci et al., 2019
Human	MCTS2P	MCTS family member 2, pseudogene	NC_000020.11 (31547423..31548177)	pseudo	2	NA	Mental and behavioural	developmental delay, intellectual disability	MCTS2		20q11.21	Imprinted	Paternal	P	P				1,2,3	Geneimprint
Human	MDGA1	MAM domain containing glycosylphosphatidylinositol anchor 1	NC_000006.12 (37630679..37697883, complement)	protein coding	324	brain	Multiple	bipolar disorder, schizophrenia	MDGA1		6p21.2		NK	?					3	Tucci et al., 2019
Human	MEG3	maternally expressed 3	NC_000014.9 (100826108..100861026)	ncRNA	2	placenta	Neoplasms	breast cancer	MEG3	GTL2, FP504, prebp1, PRO0518, PRO2160, FLJ31163, FLJ42589	14:100352214-100407118	Imprinted	Maternal	M	M	M	M	M	1,2,3	Geneimprint
Human	MEG8	maternally expressed 8, small nucleolar RNA host gene	NC_000014.9 (100889649..100999113)	ncRNA	1	adrenal	Multiple	Temple syndrome, diabetic nephropathy	MEG8	Bsr, Irm, Rian, SNHG23, SNHG24, lnc-MGC, LINC00024, NCRNA00024	14:100879648-101009112	Imprinted	Maternal	M	M	M		M	1,2,3	Geneimprint
Human	MELTF	melanotransferrin	NC_000003.12 (197001740..197029817, complement)	protein coding	317	salivary gland	Neoplasms	Gastric Cancer	MFI2		3q29		NK	?					3	Tucci et al., 2019
Human	MEST	mesoderm specific transcript	NC_000007.14 (130486175..130506465)	protein coding	330	placenta	Endocrine, nutritional or metabolic	breast cancers, cervical cancer, gestational diabetes	MEST	PEG1, MGC8703, MGC111102, DKFZp686L18234	7:130116045-130156132	Imprinted	Paternal	P	I/P	P	P	P	1,2,3	Geneimprint
Human	MESTIT1	MEST intronic transcript 1, antisense RNA	NC_000007.14 (130486042..130490977, complement)	ncRNA	1	testis	Congenital malformations, deformations, and chromosomal abnormalities	Silver-Russell syndrome	MESTIT1	MEST-IT, PEG1-AS, MEST-AS1, MEST-IT1, NCRNA00040	7:130116897-130141012 AS	Imprinted	Paternal	P					1,2,3	Geneimprint
Human	MIMT1	MER1 repeat containing imprinted transcript 1	NC_000019.10 (56840902..56848556)	ncRNA	1	testis	Genitourinary system	endometriosis	MIMT1	MIM1, LINC00067, NCRNA00067	19:57342269-57369921	Imprinted	Paternal	P		P			1,2,3	Geneimprint
Human	MIR134	microRNA 134	NC_000014.9 (101054687..101054759)	ncRNA	15	NA	Musculoskeletal and connective tissue	parkinsons	miR-134	DLK-1	14q32		Maternal	M	M				1,2,3	Tucci et al., 2019
Human	MIR154	microRNA 154	NC_000014.9 (101059755..101059838)	ncRNA	14	NA	Multiple	thyroid cancer, colorectal cancer	MIR154		14q32	Unknown	Unknown	?	M				1,2,3	igc.otago.ac.nz
Human	MIR184	microRNA 184	NC_000015.10 (79209788..79209871)	ncRNA	51	NA	Multiple	ocular diseases, infertility	MIR184	EDICT, MIRN184, miR-184	15:79492129-79512212	Unknown	Unknown	?	P				1,2,3	Geneimprint
Human	MIR296	microRNA 296	NC_000020.11 (58817615..58817694, complement)	ncRNA	15	NA	Neoplasms	non-small cell lung cancer, breast cancer	MIR296	MIRN296, miRNA296	20:57382669-57402748 AS	Imprinted	Paternal	P	P				1,2,3	Geneimprint
Human	MIR298	microRNA 298	NC_000020.11 (58818226..58818313, complement)	ncRNA	6	NA	Neoplasms	breast cancer, bladder cancer, colon cancer	MIR298	MIRN298, hsa-mir-298	20:57383280-57403367 AS	Imprinted	Paternal	P	P				1,2,3	Geneimprint
Human	MIR337	microRNA 337	NC_000014.9 (100874493..100874585)	ncRNA	10	NA	Neoplasms	endometrial cancers, ovarian cancer	MIR337	DLK-1	14q32		Maternal	M	M				1,2,3	Tucci et al., 2019
Human	MIR370	microRNA 370	NC_000014.9 (100911139..100911213)	ncRNA	14	NA	Neoplasms	bladder cancer, esophageal cancer, Colorectal Cancer, non-small-cell lung cancer	MIR370		14q32	Unknown	Unknown	?	M				1,2,3	igc.otago.ac.nz
Human	MIR371A	microRNA 371a	NC_000019.10 (53787675..53787741)	ncRNA	1	NA	Neoplasms	testicular seminomas and nonseminomas, recurrent pregnancy loss	MIR371A	C19MC, MIR371, MIRN371, hsa-mir-371, hsa-mir-371a	19:54280928-54300994	Imprinted	Paternal	P					1	Geneimprint
Human	MIR376B	microRNA 376b	NC_000014.9 (101040436..101040535)	ncRNA	2	NA	Multiple	Graves' disease	MIR376b		14q32	Unknown	Unknown	?	M				1,2,3	igc.otago.ac.nz
Human	MIR380	microRNA 380	NC_000014.9 (101025017..101025077)	ncRNA	11	NA	Multiple	glioma, Systemic Lupus Erythematosus	MIR380		14q32	Unknown	Unknown	?	?/M				1,2,3	igc.otago.ac.nz
Human	MIR410	microRNA 410	NC_000014.9 (101065912..101065991)	ncRNA	19	NA	Multiple	different cancers	MIR410		14q32	Unknown	Unknown	?	M				1,2,3	igc.otago.ac.nz
Human	MIR411	microRNA 411	NC_000014.9 (101023325..101023420)	ncRNA	1	Not Annotated	Multiple	diabetic retinopathy, non-small cell lung cancer, renal cell cancer, FSHD myoblasts	MIR411		14q32	Unknown	Unknown	?	M				1,2,3	igc.otago.ac.nz
Human	MIR483	microRNA 483	NC_000011.10 (2134134..2134209, complement)	ncRNA	1	Not Annotated	Multiple	Alzheimers, rheumatoid arthritis, hepatoblastoma, osteoporosis, adrenocortical malignancy	miR-483	IGF2	11p15		Paternal	P					3	Tucci et al., 2019
Human	MIR512-1	microRNA 512-1	NC_000019.10 (53666679..53666762)	ncRNA	1	Not Annotated	Multiple	preeclampsia, prostate cancer, head/neck squamous carcinoma, hepatocellular carcinoma	MIR512-1	C19MC	19q13.42		Paternal	P					3	Tucci et al., 2019
Human	MIR675	microRNA 675	NC_000011.10 (1996759..1996831, complement)	ncRNA	5	Not Annotated	Neoplasms	esophageal squamous cell cancer, non-small cell lung cancer, pancreatic cancer, colon cancer	miR-675	H19	11p15		Maternal	M	M				2,3	Tucci et al., 2019
Human	MKRN3	makorin ring finger protein 3	NC_000015.10 (23565674..23568044)	protein coding	136	Not Annotated	Endocrine, nutritional or metabolic	Central Precocious Puberty	MKRN3	D15S9, RNF63, ZFP127, ZNF127, MGC88288	15:23800453-23823166	Imprinted	Paternal						1,2,3	Geneimprint
Human	MKRN3-AS1	MKRN3 antisense RNA 1	Not annotated	ncRNA	Not annotated	Not annotated	Congenital malformations, deformations and chromosomal abnormalities	Prader-Willi	ZNF127AS	MKRN3AS, Znp127as	15q11-q13	Unknown	Unknown	?	M				1	Geneimprint
Human	MOCS1	molybdenum cofactor synthesis 1	NC_000006.12 (39904170..39934462, complement)	protein coding	338	Fat	Congenital malformations, deformations, and chromosomal abnormalities	Wiedemann-Steiner syndrom, molybdenum cofactor deficiency	MOCS1		6p21.2		Paternal	P					3	Tucci et al., 2019
Human	MPC1	mitochondrial pyruvate carrier 1	NC_000006.12 (166364919..166382940, complement)	protein coding	327	heart	Multiple	glioblastoma, cholangiocarcinoma, renal cell carcinoma, diabetes	BRP44L	CGI-129, dJ68L15.3	6:166768406-166806485 AS	Predicted	Paternal	P					1	Geneimprint
Human	MRAP2	melanocortin 2 receptor accessory protein 2	NC_000006.12 (84032621..84146278)	protein coding	279	brain	Multiple	hyperglycemia, hypertension, infertility	C6orf117	RP11-51G5.2	6:84790138-84867324	Predicted	Paternal	P					1	Geneimprint
Human	MRGBP	MRG domain binding protein	NC_000020.11 (62796473..62801729)	protein coding	326	testis	Neoplasms	pancreatic cancer, colorectal cancer	C20orf20	Eaf7, MRGBP, URCC4, MRG15BP, FLJ10914	20:61417804-61441944	Predicted	Maternal	M					1	Geneimprint
Human	MRPL44	mitochondrial ribosomal protein L44	NC_000002.12 (223950846..223967714)	protein coding	337	Lymph Node	Multiple	papillary thyroid carcinoma, mitochondrial infantile cardiomyopathy, prostate cancer	MRPL44		2q36.1		Maternal	M					3	Tucci et al., 2019
Human	MZF1	myeloid zinc finger 1	NC_000019.10 (58561921..58574478, complement)	protein coding	134	Spleen	Multiple	Cancer, oral squamous cell carcinoma, Alzheimers	MZF1	MZF-1, MZF1B, ZNF42, Zfp98, ZSCAN6	19:59063283-59094941 AS	Predicted	Maternal	M					1	Geneimprint
Human	N4BP2L1	NEDD4 binding protein 2 like 1	NC_000013.11 (32400723..32429616, complement)	protein coding	247	Liver	Neoplasms	oral squamous carcinoma, breast cancer	N4BP2L1		13q13.1		Paternal	P					3	Tucci et al., 2019
Human	NAA60	N-alpha-acetyltransferase 60, NatF catalytic subunit	NC_000016.10 (3443611..3486963)	protein coding	338	Kidney	Endocrine, nutritional or metabolic	golgi fragmentation	NAA60	HAT4, NAT15	16:3483667-3546962	Imprinted	Maternal	M	B	B			1,2,3	Geneimprint
Human	NAP1L4	nucleosome assembly protein 1 like 4	NC_000011.10 (2944437..2992329, complement)	protein coding	278	Testis	Neoplasms	melanoma	NAP1L4	NAP2, NAP2L, hNAP2, MGC4565, NAP1L4b	11:2955659-3023606 AS	Unknown	Unknown	?	M				1	Geneimprint
Human	NAP1L5	nucleosome assembly protein 1 like 5	NC_000004.12 (88695913..88697829, complement)	protein coding	138	Not Annotated	Endocrine, nutritional or metabolic	liver malignancy, obesity	NAP1L5	DRLM	4:89607065-89629022 AS	Imprinted	Paternal	P	P	P	P		1,2,3	Geneimprint
Human	NAPRT	nicotinate phosphoribosyltransferase	NC_000008.11 (143574585..143578349, complement)	protein coding	323	Duodenum	Neoplasms	glioma	NAPRT1		8q24.3		Maternal	M					3	Tucci et al., 2019
Human	NAV2	neuron navigator 2	NC_000011.10 (19345200..20121601)	protein coding	326	Thyroid	Multiple	Alzheimers, colorectal carcinomas, cutaneous melanomas, uterine sarcoma, neuroblastomas	NAV2		11p15.1		Paternal	P					3	Tucci et al., 2019
Human	NDN	necdin, MAGE family member	NC_000015.10 (23685400..23687305, complement)	protein coding	139	Not Annotated	Neoplasms	colorectal cancer, ovarian cancer, breast cancer	NDN	HsT16328	15:21471646-21493542 AS	Imprinted	Paternal	P	P		P		1,2,3	Geneimprint
Human	NDUFA4P1	NDUFA4 pseudogene 1	NC_000001.11 (107505128..107505628)	pseudo	1	Not Annotated	None Known	COX deficiency	NDUFA4P1	NDUFA4	1:108037749-108058249	Predicted	Paternal	P					1	Geneimprint
Human	NKAIN3	sodium/potassium transporting ATPase interacting 3	NC_000008.11 (62248854..62999652)	protein coding	218	Brain	Nervous system	Dravet syndrome, allergic rhinitis	NKAIN3	FAM77D, FLJ39630	8:63151500-63913627	Predicted	Paternal	P					1	Geneimprint
Human	NKX6-2	NK6 homeobox 2	NC_000010.11 (132782229..132786147, complement)	protein coding	280	Heart	Nervous system	hereditary spastic ataxia type 8, NKX6-2-Related Disorder, severe hypomyelinating leukodystrophy, Progressive Spastic Ataxia and Hypomyelination.	NKX6-2	GTX, NKX6B, NKX6.2, MGC126684	10:134588319-134609536 AS	Predicted	Maternal	M					1	Geneimprint
Human	NLGN2	neuroligin 2	NC_000017.11 (7405492..7419860)	protein coding	169	Brain	Multiple	anxiety,autism, intellectual disability, hyperphagia, obesity, Hirschsprung's disease, schizophrenia, depression/stress susceptibility	NLGN2		17p13.1		Paternal	P					3	Tucci et al., 2019
Human	NLRP2	NLR family pyrin domain containing 2	NC_000019.10 (54965284..55001138)	protein coding	96	Placenta	Skin and subcutaenous tissue	childhood atopic dermatitis, arsenic induced skin lesions, familial Mediterranean fever	NLRP2	NBS1, PAN1, NALP2, PYPAF2, CLR19.9	19:55466651-55522509	Imprinted	Maternal	?/M	M				1,2	Geneimprint
Human	NNAT	neuronatin	NC_000020.11 (37521250..37523690)	protein coding	142	Placenta	Multiple	Anorexia nervosa, lafora disease, diabetes, cancer, soft tissue sarcomas, Wilms tumors	NNAT	Peg5	20:36139606-36162091	Imprinted	Paternal	P	P	P	P		1,2,3	Geneimprint
Human	NPAP1	nuclear pore associated protein 1	NC_000015.10 (24675775..24683393)	protein coding	32	Not Annotated	Congenital malformations, deformations, and chromosomal abnormalities	Prader-Willi	NPAP1	C15orf2	15:24665774-24693392	Imprinted	Paternal	?/P					1,2,3	Geneimprint
Human	NTM	neurotrimin	NC_000011.10 (131370308..132336822)	protein coding	162	Brain	Mental and behavioural	uterine leiomyoma, autism spectrum, intracranial and thoracic aortic aneurysm	NTM	HNT, NTRI, IGLON2	11:131230370-132216715	Imprinted	Maternal	M	?				1,3	Geneimprint
Human	NUDT12	nudix hydrolase 12	NC_000005.10 (103548855..103562805, complement)	protein coding	342	Kidney	Multiple	Depressive symptoms,	NUDT12		5q21.2		Paternal	P					3	Tucci et al., 2019
Human	OBSCN	obscurin, cytoskeletal calmodulin and titin-interacting RhoGEF	NC_000001.11 (228208044..228378876)	protein coding	300	Heart	Circulatory system	breast tumorigencity, dilated cardiomyopathy and haploinsufficiency, left ventricular non-compaction	OBSCN	UNC89, FLJ14124, KIAA1556, KIAA1639, MGC120409, MGC120410, MGC120411, MGC120412, MGC138590, DKFZp666E245	1:228385860-228576574	Predicted	Paternal	P					1	Geneimprint
Human	OPCML	opioid binding protein/cell adhesion molecule like	NC_000011.10 (132403361..133532534, complement)	protein coding	201	Brain	Neoplasms	Esophageal cancer, gastric cancer, colorectal cancer	OPCML		11q25		Paternal	P					3	Tucci et al., 2019
Human	OR11L1	olfactory receptor family 11 subfamily L member 1	NC_000001.11 (247840928..247841896, complement)	protein coding	93	Not Annotated	Eye and adnexa	pex syndrome	OR11L1		1:247994229-248015197 AS	Predicted	Paternal	P					1	Geneimprint
Human	OSBPL5	oxysterol binding protein like 5	NC_000011.10 (3087107..3165310, complement)	protein coding	246	Spleen	Neoplasms	pancreatic cancer	OSBPL5	ORP5, OBPH1, FLJ42929	11:3098345-3196581 AS	Imprinted	Maternal	M	?	B			1	Geneimprint
Human	OTX1	orthodenticle homeobox 1	NC_000002.12 (63049735..63057831)	protein coding	223	Skin	Neoplasms	gastric cancer, genitourinary defects, colorectal cancer, pediatric medulloblastoma	OTX1	FLJ38361, MGC15736	2:63267964-63294313	Predicted	Maternal	M					1	Geneimprint
Human	OVCH2	ovochymase 2	NC_000011.10 (7678623..7706894, complement)	protein coding	247		Multiple	Lung adenocarcinoma, male fertility	OVCH2		11p15.4		Maternal	M					3	Tucci et al., 2019
Human	PAK1	p21 (RAC1) activated kinase 1	NC_000011.10 (77322017..77514957, complement)	protein coding	317	Brain	Multiple	tumor angiogenesis, neurodevelopmental disorder with post-natal microcephaly, sever regressive autism and epilepsy	PAK1		11q13.5-q14.1		Paternal	P					3	Tucci et al., 2019
Human	PAOX	polyamine oxidase	NC_000010.11 (133379262..133391694)	protein coding	239	Testis	Endocrine, nutritional or metabolic	diabetes mellitus, non-small cell lung cancer, primary myelofibrosis, breast cancer	PAOX	PAO, MGC45464, DKFZp434J245	10:135182740-135215197	Predicted	Maternal	M					1	Geneimprint
Human	PAPLN-AS1	PAPLN antisense RNA 1	NC_000014.9 (73244018..73246001, complement)	ncRNA	1	Kidney	None known	NA	PAPLN-AS1		14q24.2		Paternal	P					3	Tucci et al., 2019
Human	PAX8	paired box 8	NC_000002.12 (113215997..113278921, complement)	protein coding	236	Thyroid	Multiple	Mayer-Rokitansky-Küster-Hauser syndrome, metastatic breast carcinoma, extragenital endometriosis, ovarian cancer, stomach cancer	PAX8		2q14.1		Paternal	P					3	Tucci et al., 2019
Human	PAX8-AS1	PAX8 antisense RNA 1	NC_000002.12 (113235527..113267023)	ncRNA	1	Thyroid	Multiple	Breast cancer, acute lymphoblastic leukemia, cervical cancer, papillary thyroid carcinoma	PAX8-AS1		2q14.1		Paternal	P					3	Tucci et al., 2019
Human	PCK2	phosphoenolpyruvate carboxykinase 2, mitochondrial	NC_000014.9 (24094311..24104125)	protein coding	249	Duodenum	Multiple	Glucose intolerance, cancer cell growth, hepatocellular carcinoma	PCK2		14q11.2-q12		Paternal	P					3	Tucci et al., 2019
Human	PDE6B	phosphodiesterase 6B	NC_000004.12 (587325..670892)	protein coding	243	Brain	Ear and mastoid process	autosomal recessive retinitis pigmentosa, rod-cone retinal dystrophies	PDE6B		4p16.3		Paternal	P					3	Tucci et al., 2019
Human	PDK4	pyruvate dehydrogenase kinase 4	NC_000007.14 (95583499..95596516, complement)	protein coding	336	Fat	Multiple	cancer, hepatotoxicity, chronic kidney disease	PDK4		7q21.3		Maternal	M					3	Tucci et al., 2019
Human	PDPR	pyruvate dehydrogenase phosphatase regulatory subunit	NC_000016.10 (70113626..70163631)	protein coding	331	Brain	None known	NA	PDPR		16q22.1		Maternal	M					3	Tucci et al., 2019
Human	PEG10	paternally expressed 10	NC_000007.14 (94656325..94669695)	protein coding	147	Placenta	Multiple	Colorectal cancer, glioma, prostate, chondrosarcoma	PEG10	EDR, HB-1, Mar2, MEF3L, Mart2, RGAG3	7:94275636-94309006	Imprinted	Paternal	P	P	P	P		1,2,3	Geneimprint
Human	PEG13	paternally expressed 13	NC_000008.11 (140094894..140100535, complement)	ncRNA	1	Not Annotated	Mental and behavioural	Intellectual disability, autism, Tourette syndrome	PEG13		8q24.22	Imprinted	Paternal	P	P				1,2,3	Geneimprint
Human	PEG3	paternally expressed 3	NC_000019.10 (56810082..56840726, complement)	protein coding	131	Ovary	Neoplasms	mesoangioblast, pulmonary arterial hypertension, cervical cancer/intraepithelial cervical cancer	PEG3	PW1, ZNF904, ZSCAN24	19:57311444-57362093 AS	Imprinted	Paternal	P	P	P	P	P	1,2,3	Geneimprint
Human	PEG3-AS1	PEG3 antisense RNA 1	NC_000019.10 (56812480..56813793)	ncRNA	3	Not Annotated	None known	NA	PEG3-AS1	APEG3, PEG3AS, PEG3-AS, NCRNA00155	19:56802479-56823792	Imprinted	Paternal	P	M/P	P			1,3	Geneimprint
Human	PEX10	peroxisomal biogenesis factor 10	NC_000001.11 (2403974..2413827, complement)	protein coding		Prostate	Nervous system	ataxia, epilepsy, peroxisome biogenesis disorders	PEX10	NALD, RNF69, MGC1998	1:2326240-2354009 AS	Predicted	Maternal	M					1	Geneimprint
Human	PGM5P3-AS1	PGM5P3 antisense RNA 1	NC_000009.12 (72690..88826)	ncRNA	1	Spleen	Neoplasms	breast cancer	PGM5P3-AS1		9p24.3		NK	?					3	Tucci et al., 2019
Human	PHACTR2	phosphatase and actin regulator 2	NC_000006.12 (143608180..143831185)	protein coding	341	Placenta	Nervous system	Parkinsons, lung cancer, type 1 diabetes	PHACTR2	HYMAI	6q24		Maternal	M	M	M			1,2,3	Tucci et al., 2019
Human	PHLDA2	pleckstrin homology like domain family A member 2	NC_000011.10 (2928273..2929420, complement)	protein coding	196	Placenta	Multiple	colorectal cancer, preeclampsia, HELLP syndrome, osteosarcoma, IUGR	PHLDA2	IGF2	11p15		Maternal	M	M		M	M	1,2,3	Tucci et al., 2019
Human	PHPT1	phosphohistidine phosphatase 1	NC_000009.12 (136849409..136851024)	protein coding	302		Neoplasms	renal cell carcinoma	PHPT1	PHP14, CGI-202, HSPC141, bA216L13.10, DKFZp564M173, RP11-216L13.10	9:139733255-139755489	Predicted	Maternal	M					1	Geneimprint
Human	PKIA	cAMP-dependent protein kinase inhibitor alpha	NC_000008.11 (78516340..78605267)	protein coding	326	Heart	Infectious and parasitic	HIV	PKIA		8q21.13		Paternal	P					3	Tucci et al., 2019
Human	PKP3	plakophilin 3	NC_000011.10 (392596..404908)	protein coding	243	Skin	Neoplasms	ovarian cancer, pleural mesothelioma, gastric cancer	PKP3		11:374216-404907	Predicted	Maternal	M					1	Geneimprint
Human	PLAGL1	PLAG1 like zinc finger 1	NC_000006.12 (143940300..144064599, complement)	protein coding	242	Placenta	Conditions originating in perinatal period	cervical cancer, preterm birth, renal cell carcinoma, colorectal cancer	PLAGL1	ZAC, LOT1, ZAC1, MGC126275, MGC126276, DKFZp781P1017	6:144251436-144395734 AS	Imprinted	Paternal	P	P	P	P	P	1,2,3	Geneimprint
Human	PLG	plasminogen	NC_000006.12 (160702193..160754097)	protein coding	269	Liver	Multiple	hereditary angiodema	PLG		6q26		Paternal	P					3	Tucci et al., 2019
Human	PLPP2	phospholipid phosphatase 2	NC_000019.10 (281043..291413, complement)	protein coding	241	Gall bladder	Neoplasms	breast cancer	PPAP2C	LPP2, PAP-2c, PAP2-g	19:271042-301434 AS	Predicted	Maternal	M					1	Geneimprint
Human	PON1	paraoxonase 1	NC_000007.14 (95297676..95324532, complement)	protein coding	133	Liver	Multiple	Leiomyoma, prostate cancer, cardiovascular disease	PON1	ESA, PON, MVCD5	7:94917668-94963883 AS	Provisional Data	Maternal	M	B				1	Geneimprint
Human	PON2	paraoxonase 2	NC_000007.14 (95404862..95435028, complement)	protein coding	151	Brain	Multiple	Deafness, gastric cancer, ovarian cancer	PON2		7:94862109-94912319 AS	Not Imprinted	Biallelic	B	M		M		1	Geneimprint
Human	PON3	paraoxonase 3	NC_000007.14 (95359872..95396375, complement)	protein coding	131	Liver	Multiple	Deafness, coronary artery disease, oral squamous/hepatocellular carcinoma	PON3		7:94817210-94873597 AS	Not Imprinted	Biallelic	B	M			P	1	Geneimprint
Human	PPP1R9A	protein phosphatase 1 regulatory subunit 9A	NC_000007.14 (94907202..95296415)	protein coding	331	Brain	Mental and behavioural	CNS lymphoma, schizophrenia, bipolar, hepatosplenic T-cell lymphoma	PPP1R9A	NRB1, NRBI, FLJ20068, KIAA1222, Neurabin-I	7:94526948-94935726	Imprinted	Maternal	M	M		B/M	M	1,2,3	Geneimprint
Human	PRDM16	PR/SET domain 16	NC_000001.11 (3069203..3438621)	protein coding	330	Kidney	Multiple	acute myeloid leukemia, prostate cancer, migraine, cleft lip	PRDM16	MEL1, PFM13, KIAA1675, MGC166915	1:2975743-3365184	Predicted	Paternal	P					1	Geneimprint
Human	PRIM2	DNA primase subunit 2	NC_000006.12 (57314805..57646852)	protein coding	319	Prostate	Neoplasms	non-small lung cell cancer, melanoma	PRIM2	p58, PRIM2A	6:57304804-57656851	Conflicting Data	Biallelic	B			P		1	Geneimprint
Human	PRKAG2	protein kinase AMP-activated non-catalytic subunit gamma 2	NC_000007.14 (151556124..151877115, complement)	protein coding	247	Heart	Circulatory system	cardiomyopathy/hypertension	PRKAG2		7q36.1		Paternal	P					3	Tucci et al., 2019
Human	PRMT2	protein arginine methyltransferase 2	NC_000021.9 (46635156..46665685)	protein coding	219	Ovary	Neoplasms	Breast cancer, glioblastoma	PRMT2		21q22.3		Paternal	P					3	Tucci et al., 2019
Human	PROSER2	proline and serine rich 2	NC_000010.11 (11823341..11872277)	protein coding	331	Liver	Neoplasms	colorectal cancer	PROSER2		10p14		Maternal	M					3	Tucci et al., 2019
Human	PROSER2-AS1	PROSER2 antisense RNA 1	NC_000010.11 (11849608..11894710, complement)	ncRNA	1	Placenta	Respiratory system	COPD	PROSER2-AS1		10p14		Paternal	P					3	Tucci et al., 2019
Human	PRR20E	proline rich 20E	NC_000013.11 (57167197..57170218)	protein coding	8	testis	Multiple	Intellectual disability, chromosome deletion	FLJ40296	FLJ40296, MGC149404, MGC149405	13:56603052-56626073	Predicted	Maternal	M					1	Geneimprint
Human	PSCA	prostate stem cell antigen	NC_000008.11 (142670297..142682725)	protein coding	164	Stomach	Neoplasms	gastric cancer, ulcers, gastric atrophy	PSCA		8q24.3		Tissue Dependent	T					3	Tucci et al., 2019
Human	PTCHD3	patched domain containing 3	NC_000010.11 (27398188..27414347, complement)	protein coding	212	Testis	External causes of morbidity and mortality	cancer chemotherapy	PTCHD3		10p12.1		NK	?					3	Tucci et al., 2019
Human	PTK2B	protein tyrosine kinase 2 beta	NC_000008.11 (27311478..27459391)	protein coding	260	Lymph Node	Multiple	Pappiloma virus, breast cancer, alzheimers	PTK2B		8p21.2		NK	?					3	Tucci et al., 2019
Human	PTPN14	protein tyrosine phosphatase non-receptor type 14	NC_000001.11 (214348700..214551677, complement)	protein coding	260	Skin	Neoplasms	gastric cancer	PTPN14	PEZ, PTP36, MGC126803	1:214521010-214734641 AS	Predicted	Maternal	M					1	Geneimprint
Human	PURG	purine rich element binding protein G	NC_000008.11 (30995802..31033356, complement)	protein coding	335	Brain	Congenital malformations, deformations, and chromosomal abnormalities	cancer proliferation	PURG	PURG-A, PURG-B, MGC119274	8:30843320-30901230 AS	Predicted	Paternal	P					1	Geneimprint
Human	PWAR6	Prader Willi/Angelman region RNA 6	NC_000015.10 (25031873..25036490)	ncRNA	1	Not annotated	Neoplasms	pancreatic ductal adenocarcinoma	PWAR6	HBT8, PAR-6	15:25021872-25046489	Imprinted	Paternal	P					1	Geneimprint
Human	PWRN1	Prader-Willi region non-protein coding RNA 1	NC_000015.10 (24558157..24587780)	ncRNA	1	Testis	Multiple	Prader-Willi, Angelman syndrome, osteosarcoma	PWRN1	SNURF-SNRPN	15q11.2		Paternal	?/P					2,3	Tucci et al., 2019
Human	PXDC1	PX domain containing 1	NC_000006.12 (3722604..3752297, complement)	protein coding	336	Liver	Neoplasms	breast cancer	PXDC1	C6orf145	6:3712603-3762296 AS	Imprinted	Paternal	P					1	Geneimprint
Human	PYY2	peptide YY 2	NC_000017.11 (28226563..28228060)	pseudo	1	Adrenal	None known	obesity susceptibility	PYY2		17:23567715-23589212	Predicted	Paternal	P					1	Geneimprint
Human	R3HCC1	R3H domain and coiled-coil containing 1	NC_000008.11 (23288092..23296279)	protein coding	252	Testis	Neoplasms	cancer metabolism?	R3HCC1		8p21.3		Paternal	P					3	Tucci et al., 2019
Human	RAB1B	RAB1B, member RAS oncogene family	NC_000011.10 (66268526..66277492)	protein coding	159	Thyroid	Neoplasms	Gastric cancer, Hepatitis C, breast cancer	RAB1B		11:65782631-65811538	Predicted	Maternal	M					1	Geneimprint
Human	RAB7A	RAB7A, member RAS oncogene family	NC_000003.12 (128726183..128814798)	protein coding	313	Brain	Multiple	Charcot-Marie Tooth disease	RAB7A		3q21.3		NK	?					3	Tucci et al., 2019
Human	RAPGEF5	Rap guanine nucleotide exchange factor 5	NC_000007.14 (22118236..22357154, complement)	protein coding	316	Brain	Neoplasms	renal cell carcinoma	RAPGEF5		7p15.3		Paternal	P					3	Tucci et al., 2019
Human	RASGRF1	Ras protein specific guanine nucleotide releasing factor 1	NC_000015.10 (78959906..79090780, complement)	protein coding	310	Brain	Multiple	colorectal, gastric cancer, chronic lymphocytic leukemia, myopia	RASGRF1	GNRP, GRF1, CDC25, GRF55, CDC25L, H-GRF55, PP13187	15:79242288-79393214 AS	Imprinted	Paternal	?/P	P		T		1,2,3	Geneimprint
Human	RB1	RB transcriptional corepressor 1	NC_000013.11 (48303751..48481890)	protein coding	334	Lymph Node	Neoplasms	retinoblastoma	RB1	RB, pRb, OSRC, pp110, p105-Rb	13:48867882-49066025	Imprinted	Maternal	M	B				1,2,3	Geneimprint
Human	RBL2	RB transcriptional corepressor like 2	NC_000016.10 (53434471..53491648)	protein coding	328	Lymph Node	Multiple	breast, hepatocellular cancers, HPV	RB2	RB1 2B	13q14		Paternal	P					2,3	Tucci et al., 2019
Human	RBP5	retinol binding protein 5	NC_000012.12 (7119106..7130272, complement)	protein coding	231	Kidney	Neoplasms	hepatocellular carcinoma, prostate cancer	RBP5	CRBP3, CRBPIII, CRBP-III	12:7266279-7291465 AS	Imprinted	Maternal	M					1	Geneimprint
Human	RHOBTB3	Rho related BTB domain containing 3	NC_000005.10 (95713522..95796361)	protein coding	324	Fat	Neoplasms	Tumorigenesis	RHOBTB3		5:95703521-95806360	Imprinted	Paternal	P					1,2,3	Geneimprint
Human	RNF141	ring finger protein 141	NC_000011.10 (10511673..10541187, complement)	protein coding	331	Brain	None known	NA	RNF141		11p15.4		Paternal	P					3	Tucci et al., 2019
Human	RNF144B	ring finger protein 144B	NC_000006.12 (18387329..18468870)	protein coding	257	Thyroid	Neoplasms	endometrial cancer	RNF144B		6p22.3		NK	?					3	Tucci et al., 2019
Human	RNU5D-1	RNA, U5D small nuclear 1	NC_000001.11 (44731069..44731168, complement)	snRNA	1	Not annotated	None known	NA	RNU5D-1	U5DL, U5DS, RNU5D	1:45186740-45206839 AS	Imprinted	Paternal	P					1,2,3	Geneimprint
Human	RPL22	ribosomal protein L22	NC_000001.11 (6185020..6199595, complement)	protein coding	298	Ovary	Neoplasms	colorectal, endometrial, non-small lung cell cancers, Epstein-Barr	RPL22	EAP, HBP15, HBP15/L22	1:6235079-6269678 AS	Predicted	Paternal	P					1	Geneimprint
Human	RTL1	retrotransposon Gag like 1	NC_000014.9 (100879753..100903722, complement)	protein coding	147	Not annotated	Mental and behavioural	hepatocarcinogenesis, diabetes mellitus	RTL1	MART1, PEG11, LOC388015	14:100406801-100430877 AS	Imprinted	Paternal	P	P	P		P	1,2,3	Geneimprint
Human	RYR3	ryanodine receptor 3	NC_000015.10 (33310773..33866103)	protein coding	314	Brain	Multiple	Hypertension, diabetes, alzheimers, Hirschsprungs disease	RYR3		15q13.3-q14		Paternal	P					3	Tucci et al., 2019
Human	S1PR2	sphingosine-1-phosphate receptor 2	NC_000019.10 (10221433..10231331, complement)	protein coding	238	Placenta	Multiple	EDAC, neuroblastoma	S1PR2	EDG5; H218; LPB2; S1P2; AGR16; EDG-5; DFNB68; Gpcr13	19p13.2		Maternal	M					3	Tucci et al., 2019
Human	SALL1	spalt like transcription factor 1	NC_000016.10 (51135982..51151270, complement)	protein coding	334	Kidney	Congenital malformations, deformations, and chromosomal abnormalities	Breast cancer, Townes-Brocks syndrome, multiple congenital anomaly-mental retardation syndrome.	SALL1	TBS, HSAL1, ZNF794	16:51159885-51195182 AS	Predicted	Maternal	M					1	Geneimprint
Human	SCIN	scinderin	NC_000007.14 (12570720..12660182)	protein coding	293	Small Intestine	Multiple	chronic and acute myeloid leukemia, gastric cancer, lung carcinoma	SCIN		7p21.3		NK	?					3	Tucci et al., 2019
Human	SDHD	succinate dehydrogenase complex subunit D	NC_000011.10 (112086873..112095794)	protein coding	300	Kidney	Neoplasms	carotid body tumor, paraganglioma	SDHD	PGL, CBT1, PGL1, SDH4	11:111452831-111481726	Conflicting Data	Paternal	P	?	B			1	Geneimprint
Human	SEPTIN4	septin 4	NC_000017.11 (58520255..58544372, complement)	protein coding	186	Brain	Multiple	bladder cancer, hepatocellular carcinoma,	SEPT4		17q22		Paternal	P					3	Tucci et al., 2019
Human	SFMBT2	Scm like with four mbt domains 2	NC_000010.11 (7158624..7411490, complement)	protein coding	329	Thyroid	Neoplasms	prostate cancer	SFMBT2		10:7190585-7463447 AS	Not Imprinted	Biallelic	B	P	B			1,2,3	Geneimprint
Human	SFRP2	secreted frizzled related protein 2	NC_000004.12 (153780591..153789083, complement)	protein coding	314	Urinary bladder	Neoplasms	hepatocellular carcinoma, gastric cancer, cardiac fibrosis	SFRP2		4q31.3		Paternal	P					3	Tucci et al., 2019
Human	SGCE	sarcoglycan epsilon	NC_000007.14 (94584980..94656205, complement)	protein coding	342	Ovary	Nervous system	childhood-onset myoclonus dystonia syndrome	SGCE	ESG, DYT11	7:94204535-94295520 AS	Imprinted	Paternal	P	P	P	P		1,2,3	Geneimprint
Human	SGK2	serum/glucocorticoid regulated kinase 2	NC_000020.11 (43559027..43585627)	protein coding	325	Kidney	Multiple	colon, renal cancer	SGK2	H-SGK2, dJ138B7.2	20:43548994-43595632	Imprinted	Paternal	P					1,3	Geneimprint
Human	SH3BP2	SH3 domain binding protein 2	NC_000004.12 (2793085..2841096)	protein coding	329	Spleen	Multiple	cherubism	SH3BP2		4p16.3		Paternal	P					3	Tucci et al., 2019
Human	SIAH1	siah E3 ubiquitin protein ligase 1	NC_000016.10 (48354581..48448435, complement)	protein coding	260	Placenta	Multiple	breast cancer, Hepatocellular Carcinoma	SIAH1		16q12.1		NK	?					3	Tucci et al., 2019
Human	SIM2	SIM bHLH transcription factor 2	NC_000021.9 (36699115..36750219)	protein coding	293	Kidney	Neoplasms	Breast cancer, uterine cervical squamous and esophageal squamous cell carcinomas	SIM2	SIM, bHLHe15, MGC119447	21:38061990-38132509	Predicted	Paternal	P					1	Geneimprint
Human	SLC22A18	solute carrier family 22 member 18	NC_000011.10 (2899691..2925246)	protein coding	334	Duodenum	Neoplasms	breast, colorectal cancers, glioblastoma	SLC22A18	HET, ITM, BWR1A, IMPT1, TSSC5, ORCTL2, BWSCR1A, SLC22A1L, p45-BWR1A, DKFZp667A184	11:2910950-2956475	Imprinted	Maternal	M	M			M	1,2,3	Geneimprint
Human	SLC22A18AS	solute carrier family 22 member 18 antisense	NC_000011.10 (2887344..2903575, complement)	ncRNA	24	Colon	Congenital malformations, deformations, and chromosomal abnormalities	Beckwith-Wiedemann syndrome	SLC22A18AS	BWR1B, BWSCR1B, ORCTL2S, SLC22A1LS, p27-BWR1B	11:2899326-2935174 AS	Provisional Data	Maternal	M					1,2	Geneimprint
Human	SLC22A2	solute carrier family 22 member 2	NC_000006.12 (160216755..160258821, complement)	protein coding	184	Kidney	Endocrine, nutritional or metabolic	Rosai-Dorfman disease, renal cell carcinoma	SLC22A2		6q25		Maternal	M	M				1,2,3	Tucci et al., 2019
Human	SLC22A3	solute carrier family 22 member 3	NC_000006.12 (160348378..160454982)	protein coding	231	Liver	Multiple	familial hypercholesterolemia, colorectal, esophageal cancer	SLC22A3		6q25		Maternal	M	M				1,2,3	Tucci et al., 2019
Human	SLC26A10	solute carrier family 26 member 10	NC_000012.12 (57619527..57626151)	pseudo	151	Brain	Multiple	heart failure, sarcoma, lipoma	SLC26A10		12:56289959-56316200	Predicted	Maternal	M					1	Geneimprint
Human	SLC38A4	solute carrier family 38 member 4	NC_000012.12 (46764761..46832422, complement)	protein coding	263	Liver	Endocrine, nutritional or metabolic	hyperglycaemia	SLC38A4	ATA3, NAT3, PAAT, FLJ10191, MGC126876	12:47148543-47229779 AS	Unknown	Unknown	?	P	B	I/P		1,2,3	Geneimprint
Human	SLC4A2	solute carrier family 4 member 2	NC_000007.14 (151058200..151076527)	protein coding	219	Placenta	Digestive system	ovarian cancer	SLC4A2	AE2, HKB3, BND3L, NBND3, EPB3L1	7:150746656-150783613	Predicted	Maternal	M					1	Geneimprint
Human	SLC4A7	solute carrier family 4 member 7	NC_000003.12 (27372721..27484420, complement)	protein coding	253	Duodenum	Multiple	Breast cancer	SLC4A7		3p24.1		Paternal	P					3	Tucci et al., 2019
Human	SLC9A7	solute carrier family 9 member A7	NC_000023.11 (46599251..46759163, complement)	protein coding	319	Brain	Multiple	Breast cancer?	SLC9A7		Xp11.3		Maternal	M					3	Tucci et al., 2019
Human	SMOC1	SPARC related modular calcium binding 1	NC_000014.9 (69879388..70032366)	protein coding	333	Brain	Congenital malformations, deformations, and chromosomal abnormalities	micropthalmia and limb anomalies, Waardenburg anopthalmia, brain tumors	SMOC1	OAS	14:69869387-70042365	Imprinted	Maternal	M	P				1,3	Geneimprint
Human	SNHG14	small nucleolar RNA host gene 14	NC_000015.10 (24823608..25419462)	ncRNA	2	Thyroid	Multiple	NSCLC, PDAC, non-small cell lung, cervical, ovarian cancers	SNHG14	SNURF-SNRPN	15q11.2		Paternal	P	M/P				2,3	Tucci et al., 2019
Human	SNORD107	small nucleolar RNA, C/D box 107	NC_000015.10 (24981994..24982068)	snoRNA	1	Not annotated	Congenital malformations, deformations, and chromosomal abnormalities	Prader-Willi	SNORD107	HBII-436, HBII-436 C/D box snoRNA	15:22768233-22788307	Imprinted	Paternal	P					1,2,3	Geneimprint
Human	SNORD108	small nucleolar RNA, C/D box 108	NC_000015.10 (24986925..24986993)	snoRNA	1	Not annotated	Congenital malformations, deformations, and chromosomal abnormalities	Prader-Willi	SNORD108	HBII-437, HBII-437 C/D box snoRNA	15:22773164-22793232	Imprinted	Paternal	P					1,2,3	Geneimprint
Human	SNORD109A	small nucleolar RNA, C/D box 109A	NC_000015.10 (25041974..25042040)	snoRNA	1	Not annotated	Congenital malformations, deformations, and chromosomal abnormalities	Prader-Willi	SNORD109A	HBII-438A	15:25277120-25297186	Imprinted	Paternal	P					1,2,3	Geneimprint
Human	SNORD109B	small nucleolar RNA, C/D box 109B	NC_000015.10 (25278343..25278409)	snoRNA	1	Not annotated	Congenital malformations, deformations, and chromosomal abnormalities	Prader-Willi	SNORD109B	HBII-438B, HBII-438B C/D box snoRNA	15:23064582-23084648	Imprinted	Paternal	P					1,2,3	Geneimprint
Human	SNORD113-1	small nucleolar RNA, C/D box 113-1	NC_000014.9 (100924821..100924890)	snoRNA	1	Not annotated	Congenital malformations, deformations, and chromosomal abnormalities	hepatocellular carcinoma, Prader-Willi/Angelman	SNORD113-1	14q(I-1)	14:100914820-100934889	Imprinted	Maternal	M					1	Geneimprint
Human	SNORD114-1	small nucleolar RNA, C/D box 114-1	NC_000014.9 (100949833..100949903)	snoRNA	1	Not annotated	Congenital malformations, deformations, and chromosomal abnormalities	Prader-Willi, Angelman syndrome	SNORD114-1	14q(II-1)	14:100939832-100959902	Imprinted	Maternal	M					1	Geneimprint
Human	SNORD115-1	small nucleolar RNA, C/D box 115-1	NC_000015.10 (25170723..25170804)	snoRNA	1	Not annotated	Congenital malformations, deformations and chromosomal abnormalities	Prader-Willi	SNORD115@	HBII-52	15:25405869-25525004	Imprinted	Paternal	P	P				1,2,3	Geneimprint
Human	SNORD115-48	small nucleolar RNA, C/D box 115-48	NC_000015.10 (25269783..25269858)	snoRNA	1	Not annotated	Congenital malformations, deformations and chromosomal abnormalities	Prader-Willi	SNORD115-48	HBII-52-48	15:25504929-25525004	Imprinted	Paternal	P					1	Geneimprint
Human	SNORD116-1	small nucleolar RNA, C/D box 116 cluster	NC_000015.10 (25051476..25106603)	snoRNA	1	Not annotated	Multiple	Prader-Willi, addictive disorders	SNORD116	PET1, PWCR1, HBII-85	15:25286622-25361749	Imprinted	Paternal	P	P				1,2,3	Geneimprint
Human	SNORD64	small nucleolar RNA, C/D box 64	NC_000015.10 (24985100..24985166)	snoRNA	1	Not annotated	Congenital malformations, deformations, and chromosomal abnormalities	Prader-Willi	SNORD64	HBII-13, HBII-13 snoRNA	15:22771339-22791405	Imprinted	Paternal	P	P				1,2,3	Geneimprint
Human	SNRPN	small nuclear ribonucleoprotein polypeptide N	NC_000015.10 (24823637..24978723)	protein coding	134	Brain	Endocrine, nutritional or metabolic	obesity susceptibility	SNRPN	SMN, PWCR, SM-D, RT-LI, HCERN3, SNRNP-N, FLJ33569, FLJ36996, FLJ39265, MGC29886, SNURF-SNRPN, DKFZp762N022, DKFZp686C0927, DKFZp761I1912, DKFZp686M12165	15:25058793-25674608	Imprinted	Paternal	P	P	P	P		1,2,3	Geneimprint
Human	SNU13	small nuclear ribonucleoprotein 13	NC_000022.11 (41673933..41690492, complement)	protein coding	256	Brain	None known	NA	NHP2L1		22q13.2		Maternal	M					3	Tucci et al., 2019
Human	SNURF	SNRPN upstream open reading frame	NC_000015.10 (24954987..24978723)	protein coding	133	Brain	Congenital malformations, deformations, and chromosomal abnormalities	Prader-Willi	SNURF		15:22741227-22784821	Imprinted	Paternal	P	P				1,2,3	Geneimprint
Human	SOX8	SRY-box transcription factor 8	NC_000016.10 (981770..986979)	protein coding	234	Brain	Multiple	Azoo/Oligozoospermia, colorectal, hepatocellular cancers, reproductive anomalies	SOX8	MGC24837	16:1021807-1046978	Predicted	Paternal	P					1	Geneimprint
Human	SPA17	sperm autoantigenic protein 17	NC_000011.10 (124673904..124697518)	protein coding	205	Testis	Neoplasms	multiple cancer lines (esophageal squamous, endometrial, cervical, ovarian)	SPA17		11q24.2		Paternal	P					3	Tucci et al., 2019
Human	SPATA31D1	SPATA31 subfamily D member 1	NC_000009.12 (81987405..81995256)	protein coding	21	testis	None known	NA	FLJ46321	FLJ46321	9:84593686-84620170	Predicted	Maternal	M					1	Geneimprint
Human	SPHKAP	SPHK1 interactor, AKAP domain containing	NC_000002.12 (227979954..228181999, complement)	protein coding	338	Heart	Multiple	Acute myeloid leukemia	SPHKAP		2q36.3		Paternal	P					3	Tucci et al., 2019
Human	SPON2	spondin 2	NC_000004.12 (1166932..1208844, complement)	protein coding	339	Prostate	Neoplasms	Laryngeal squamous, hepatocellular, colorectal carcinoma, gastric cancer	SPON2	DIL1, DIL-1, Mindin, M-spondin	4:1140722-1166596 AS	Predicted	Paternal	P					1	Geneimprint
Human	ST8SIA1	ST8 alpha-N-acetyl-neuraminide alpha-2,8-sialyltransferase 1	NC_000012.12 (22193391..22334707, complement)	protein coding	330	Brain	Neoplasms	Lung carcinoma, gliobastoma, breast cancer	ST8SIA1	GD3S, SIAT8, SIAT8A, SIAT8-A, ST8SiaI	12:22183390-22344706 AS	Imprinted	Paternal	P					1	Geneimprint
Human	STX18-AS1	STX18 antisense RNA 1 (head to head)	NC_000004.12 (4542131..4710938)	ncRNA	1	Testis	Congenital malformations, deformations, and chromosomal abnormalities	congenital heart disease	STX18-AS1		4p16.2		Paternal	P					3	Tucci et al., 2019
Human	SVOPL	SVOP like	NC_000007.14 (138591689..138701362, complement)	protein coding	336	Kidney	Multiple	glioblastoma, ciliopathy	SVOPL		7:138581688-138711361 AS	Imprinted	Maternal	M					1	Geneimprint
Human	TFPI2	tissue factor pathway inhibitor 2	NC_000007.14 (93885396..93890753, complement)	protein coding	314	Placenta	Pregnancy, childbirth, or puerperium	Cervical cancer, preeclampsia, coronary atherosclerosis	TFPI2	PP5, REF1, TFPI-2, FLJ21164	7:93505744-93530064 AS	Imprinted	Maternal	M	M		M		1,2,3	Geneimprint
Human	TH	tyrosine hydroxylase	NC_000011.10 (2163929..2174081, complement)	protein coding	326	Adrenal	Multiple	Parkinsons	TH	TYH, DYT14, DYT5b	11:2175158-2203034 AS	Unknown	Unknown	?	M				1,2,3	Geneimprint
Human	THAP3	THAP domain containing 3	NC_000001.11 (6624616..6635586)	protein coding	166	Kidney	Nervous system	Neurodegenerative disease	THAP3		1p36.31		Paternal	P					3	Tucci et al., 2019
Human	THSD7A	thrombospondin type 1 domain containing 7A	NC_000007.14 (11370365..11832198, complement)	protein coding	300	Kidney	Multiple	Nephropathy, cancer	THSD7A		7p21.3		Paternal	P					3	Tucci et al., 2019
Human	THUMPD2	THUMP domain containing 2	NC_000002.12 (39736060..39779276, complement	protein coding	337	Bone Marrow	None known	NA	THUMPD2		2p22.1		Maternal	M					3	Tucci et al., 2019
Human	TIGAR	TP53 induced glycolysis regulatory phosphatase	NC_000012.12 (4321213..4360028)	protein coding	261	Urinary bladder	Multiple	Lewy body diseases, glioma	TIGAR		12p13.32		Paternal	P					3	Tucci et al., 2019
Human	TIGD1	tigger transposable element derived 1	NC_000002.12 (232543883..232550557, complement)	protein coding	36	Not annotated	Nervous system	Cancer	TIGD1	EEYORE	2:233402778-233425225 AS	Predicted	Paternal	P					1	Geneimprint
Human	TMEM247	transmembrane protein 247	NC_000002.12 (46479565..46484425)	protein coding	185	Testis	None known	NA	TMEM247		2p21		Paternal	P					3	Tucci et al., 2019
Human	TMEM255B	transmembrane protein 255B	NC_000013.11 (113759217..113816995)	protein coding	312	lung	Multiple	Bladder Cancer	FAM70B	MGC20579, RP11-199F6.1	13:114452215-114524898	Predicted	Maternal	M					1	Geneimprint
Human	TMEM52	transmembrane protein 52	NC_000001.11 (1917591..1919279, complement)	protein coding	250	Pancreas	Congenital malformations, deformations, and chromosomal abnormalities	chromosome deletion	TMEM52		1:1839028-1860739 AS	Predicted	Paternal	P					1	Geneimprint
Human	TMEM60	transmembrane protein 60	NC_000007.14 (77793728..77798434, complement)	protein coding	328	Testis	Genitourinary system	chronic kidney disease	TMEM60	DC32, C7orf35, MGC74482	7:77413044-77437746 AS	Predicted	Paternal	P					1	Geneimprint
Human	TMEM88	transmembrane protein 88	NC_000017.11 (7854886..7856099)	protein coding	170	Fat	Neoplasms	thyroid, ovarian, breast cancer	TMEM88	FLJ20025, MGC71744	17:7748383-7769416	Predicted	Maternal	M					1	Geneimprint
Human	TP53	tumor protein p53	NC_000017.11 (7668421..7687490, complement)	protein coding	252	Spleen	Neoplasms	cervical, ovarian cancer	TP53	P53, BCC7, LFS1, TRP53	17:7658401-7697549 AS	Imprinted	Unknown	?					1	Geneimprint
Human	TP73	tumor protein p73	NC_000001.11 (3652516..3736201)	protein coding	323	Skin	Neoplasms	multiple cancers (lung, gastrointestinal, cervical, bladder, hepatocellular carcinoma)	TP73	P73	1:3559128-3660466	Imprinted	Maternal	M	?				1,2	Geneimprint
Human	TPTEP1	TPTE pseudogene 1	NC_000022.11 (16601911..16648830)	pseudogene	1	Thyroid	Multiple	hepatocellular carcinoma, non-small lung cancer	TPTEP1		22q11.1		Paternal	P					3	Tucci et al., 2019
Human	TRAPPC9	trafficking protein particle complex subunit 9	NC_000008.11 (139727725..140458579, complement)	protein coding	319	Brain	Multiple	Intellectual disability, colorectal cancer	TRAPPC9		8q24.3		Isoform Dependent	I	I				3	Tucci et al., 2019
Human	TRPM5	transient receptor potential cation channel subfamily M member 5	NC_000011.10 (2403962..2423424, complement)	protein coding	322	Duodenum	Multiple	type 2 diabetes	TRPM5	MTR1, LTRPC5	11:2415744-2454274 AS	Provisional Data	Paternal	P	B				1	Geneimprint
Human	TSHZ3	teashirt zinc finger homeobox 3	NC_000019.10 (31149876..31349436, complement)	protein coding	333	Ovary	Neoplasms	squamous cell carcinoma, ureteric junction obstruction	TSHZ3	TSH3, ZNF537, FLJ54422, KIAA1474	19:31755850-31850189 AS	Predicted	Paternal	P					1	Geneimprint
Human	TSIX	TSIX transcript, XIST antisense RNA	NC_000023.11 (73792205..73829231)	ncRNA	1	Not annotated	Multiple	hepatocellular carcinoma	TSIX		Xq13	Not Imprinted	Biallelic	B	M/P				1,2,3	igc.otago.ac.nz
Human	TSPAN32	tetraspanin 32	NC_000011.10 (2299480..2318204)	protein coding	251	Bone Marrow	Multiple	Lupus erythematosus, MS, tumor growth	TSPAN32	ART1, PHMX, PHEMX, TSSC6, FLJ17158, FLJ97586, MGC22455	11:2313242-2349429	Not Imprinted	Biallelic	B	B/M				1,2	Geneimprint
Human	TSSC4	tumor suppressing subtransferable candidate 4	NC_000011.10 (2398412..2403878)	protein coding	316	Testis	Congenital malformations, deformations, and chromosomal abnormalities	Beckwith Wiedmann	TSSC4		11:2370098-2391681	Not Imprinted	Biallelic	B	M	M			1,2,3	Geneimprint
Human	UBE3A	Ubiquitin protein ligase E3A	NC_000015.10 (25333728..25439381, complement)	protein coding	324	Testis	Multiple	Angelman syndrome, cardiac hypertrophy	UBE3A	AS, ANCR, E6-AP, HPVE6A, EPVE6AP, FLJ26981	15:25572395-25694127 AS	Imprinted	Maternal	M	M				1,2,3	Geneimprint
Human	Unknown								Anti-MIR371-MIR373	C19MC	19q13.41	Provisional Data	Paternal	P					2,3	igc.otago.ac.nz
Human	Unknown								C19MC		19q13.41	Imprinted	Paternal	P					2,3	igc.otago.ac.nz
Human	Unknown								H73492		15q13		Paternal	P					3	Tucci et al., 2019
Human	Unknown								LOC100131170	LOC100131170	17:76690599-76712249 AS	Predicted	Paternal	P					1	Geneimprint
Human	Unknown								MICO1		14q32	Unknown	Unknown	?					2	igc.otago.ac.nz
Human	Unknown								Mico1os		14q32	Unknown	Unknown	?					2	igc.otago.ac.nz
Human	Unknown								Mir376		14q32	Unknown	Unknown	?					2	igc.otago.ac.nz
Human	Unknown								PLEKGH4B		5p15.33		Paternal	P					3	Tucci et al., 2019
Human	Unknown								snoRNA/MBII-343		14q32	Unknown	Unknown	?					2	igc.otago.ac.nz
Human	Unknown								snoRNA/MBII-48		14q32	Unknown	Unknown	?					2	igc.otago.ac.nz
Human	Unknown								W89101		15q11-q12	Provisional Data	Paternal	P					2	igc.otago.ac.nz
Human	USB1	U6 snRNA biogenesis phosphodiesterase 1	NC_000016.10 (57999603..58021618)	protein coding	339	appendix	Skin and subcutaenous tissue	Neutropenia	C16orf57	HVSL1, FLJ13154	16:58025304-58065521	Predicted	Maternal	M					1	Geneimprint
Human	USP29	ubiquitin specific peptidase 29	NC_000019.10 (57119087..57131983)	protein coding	50	Testis	Neoplasms	Gastric cancer	USP29	MGC163266, MGC163270, HOM-TES-84/86	19:57621508-57653293	Unknown	Unknown	?	P	P			1,2,3	Geneimprint
Human	USP4	Ubiquitin specific peptidase 4	NC_000003.12 (49277144..49340053, complement)	protein coding	322	Testis	Neoplasms	pancreatic cancer, lung adenocarcinoma, melanoma, esophageal cancer	USP4	UNP; Unph	3p21.31		Paternal	P					3	Tucci et al., 2019
Human	UTS2	Urotensin 2	NC_000001.11 (7846345..7913615, complement)	protein coding	222	Adrenal	Multiple	diabetes mellitus, placental autophagy (preeclampsia), arterial vasoconstriction in cancer patients	UTS2	UII; U-II; UCN2; PRO1068	1p36.23		Paternal	P					3	Tucci et al., 2019
Human	UVSSA	UV stimulated scaffold protein A	NC_000004.12 (1341998..1388049)	protein coding	330	testis	Multiple	UV-sensitive syndrome, cockayne syndrome	KIAA1530	MGC117169	4:1331103-1391836	Predicted	Maternal	M					1	Geneimprint
Human	VAX2	ventral anterior homeobox 2	NC_000002.12 (70900551..70933917)	protein coding	288	Brain	Multiple	cone dystrophy, bladder cancer, oral cleft	VAX2	DRES93	2:71117719-71170575	Predicted	Maternal	M					1	Geneimprint
Human	VENTX	VENT homeobox	NC_000010.11 (133237855..133241928)	protein coding	138	Appendix	Neoplasms	Acute myeloid leukemia	VENTX	NA88A, HPX42B, VENTX2, MGC119910, MGC119911	10:135041407-135065432	Predicted	Maternal	M					1	Geneimprint
Human	VSTM5	V-set and transmembrane domain containing 5	NC_000011.10 (93817315..93850653, complement)	protein coding	323	Placenta	None known	NA	VSTM5		11q21		Paternal	P					3	Tucci et al., 2019
Human	VTRNA2-1	vault RNA 2-1	NC_000005.10 (136080491..136080598, complement)	ncRNA	1	Not annotated	Neoplasms	multiple myeloma, heptacellular carcinoma	VTRNA2-1	CBL3, CBL-3, hvg-5, nc886, MIR886, VTRNA2, MIRN886, svtRNA2-1a, hsa-mir-886	5:136070497-136090596 AS	Imprinted	Paternal	P					1,3	Geneimprint
Human	VWA2	von Willebrand factor A domain containing 2	NC_000010.11 (114239254..114294500)	protein coding	329	Stomach	Multiple	Colorectal cancer	VWA2	AMACO; CCSP2; NET42; CCSP-2	10q25.3		Paternal	P					3	Tucci et al., 2019
Human	WIF1	WNT inhibitory factor 1	NC_000012.12 (65050626..65121305, complement)	protein coding	288	lung	Multiple	tumors (gallbladder, chondrosarcoma), IBD, hip dysplasia	WIF1		12q14.3		Paternal	P	?				2,3	Tucci et al., 2019
Human	WRAP73	WD repeat containing, antisense to TP73	NC_000001.11 (3630767..3650103, complement)	protein coding	333	Bone Marrow	Endocrine, nutritional or metabolic	ciliogenesis, inflammatory bowel disease	WDR8	FLJ20430, MGC99569	1:3537330-3576670 AS	Predicted	Maternal	M					1	Geneimprint
Human	WT1	WT1 transcription factor	NC_000011.10 (32387775..32435539, complement)	protein coding	251	endometrium	Neoplasms	Frasier syndrome, wilms tumor, acute myeloid leukemia, breast cancer	WT1	GUD, AWT1, WAGR, WT33, NPHS4, WIT-2, EWS-WT1	11:32377774-32445534 AS	Imprinted	Paternal	P	M				1,2,3	Geneimprint
Human	WT1-AS	WT1 antisense RNA	NC_000011.10 (32435518..32458769)	ncRNA	2	Ovary	Neoplasms	multiple cancers (non-small lung, gastric, acute myeloid lukemia, Wilm's Tumor)	WT1-AS	WIT1, WIT-1, WT1AS, WT1-AS1	11:32425517-32468768	Imprinted	Paternal	P	P				1,2,3	Geneimprint
Human	XIST	X inactive specific transcrip	NC_000023.11 (73820651..73852753, complement)	ncRNA	Not provided	Thyroid	Neoplasms	non-small cell lung cancer, classical hodgkins	XIST	XCE, XIC, SXI1, swd66, DXS1089, DXS399E, NCRNA00001, DKFZp779P0129	X:73030494-73082587 AS	Not Imprinted	Biallelic	B	P	P			1,2,3	Geneimprint
Human	ZC3H12C	zinc finger CCCH-type containing 12C	NC_000011.10 (110092425..110171841)	protein coding	264	Thyroid	Mental and behavioural	Alzheimers	ZC3H12C	MCPIP3	11:109954086-110052565	Imprinted	Paternal	P	B				1,3	Geneimprint
Human	ZDBF2	zinc finger DBF-type containing 2	NC_000002.12 (206273572..206314427)	protein coding	314	Adrenal	Congenital malformations, deformations, and chromosomal abnormalities	Nasopalpebral Lipoma-coloboma syndrome	ZDBF2		2:207129522-207189147	Imprinted	Paternal	P	P				1,2,3	Geneimprint
Human	ZFAT	zinc finger and AT-hook domain containing	NC_000008.11 (134477788..134713031, complement)	protein coding	256	placenta	Endocrine, nutritional or metabolic	autoimmune thyroid	ZFAT	AITD3, ZFAT1, ZNF406	8:135480030-135735291 AS	Imprinted	Paternal	P	B				1,3	Geneimprint
Human	ZFAT-AS1	ZFAT antisense RNA 1	NC_000008.11 (134598071..134600689)	ncRNA	1	placenta	Endocrine, nutritional or metabolic	autoimmune thyroid	ZFAT-AS1	ZFATAS, ZFAT-AS, SAS-ZFAT, NCRNA00070	8:135600313-135622931	Imprinted	Paternal	P					1,2,3	Geneimprint
Human	ZFP36L2	ZFP36 ring finger protein like 2	NC_000002.12 (43222402..43226606, complement)	protein coding	269	Thyroid	Neoplasms	Gastric cancer, acute lukemia	ZFP36L2	BRF2, ERF2, ERF-2, TIS11D, RNF162C	2:43439540-43463744 AS	Predicted	Maternal	M					1	Geneimprint
Human	ZFP90	zinc finger protein 90	NC_000016.10 (68530249..68576072)	protein coding	143	Ovary	Multiple	Colorectal cancer, ulcerative colitis, spastic paraplegia, optic atrophy, neuropathy	ZFP90	FIK, NK10, ZNF756, zfp-90	16:68520248-68586071	Imprinted	Paternal	P					1,3	Geneimprint
Human	ZHX3	zinc fingers and homeoboxes 3	NC_000020.11 (41178450..41317731, complement)	protein coding	262	kidney	Multiple	Nephrotic syndrome	ZHX3		20q12		Paternal	P					3	Tucci et al., 2019
Human	ZIC1	Zic family member 1	NC_000003.12 (147409365..147416719)	protein coding	270	Brain	Multiple	microcephaly, cerebellar dysplasia, cortical malformation, callosal agenesis, gastric cancer	ZIC1	ZIC, ZNF201	3:147117180-147144505	Predicted	Maternal	M					1	Geneimprint
Human	ZIM2	zinc finger imprinted 2	NC_000019.10 (56774547..56840726, complement)	protein coding	98	Ovary	None known	NA	ZIM2	ZNF656	19:57275919-57362074 AS	Imprinted	Paternal	P	M	B			1,2,3	Geneimprint
Human	ZIM3	zinc finger imprinted 3	NC_000019.10 (57134096..57145202, complement)	protein coding	44	Testis	Neoplasms	Breast cancer?	ZIM3	ZNF264; ZNF657	19q13.43	Unknown	Unknown	?	M				1,2,3	igc.otago.ac.nz
Human	ZNF215	zinc finger protein 215	NC_000011.10 (6926426..6991144)	protein coding	125	Lymph Node	Congenital malformations, deformations, and chromosomal abnormalities	Beckwith Wiedmann, male subfertility	ZNF215	BAZ2, ZKSCAN11	11:6937653-6989277	Provisional Data	Maternal	M					1,2,3	Geneimprint
Human	ZNF225	zinc finger protein 225	NC_000019.10 (44111426..44134822)	protein coding	23	Ovary	Neoplasms	Breast cancer?	ZNF225	MGC119735	19:44607547-44647254	Predicted	Paternal	P					1	Geneimprint
Human	ZNF229	zinc finger protein 229	NC_000019.10 (44426251..44448578, complement)	protein coding	67	Ovary	Neoplasms	Tuberculosis, breast cancer	ZNF229	FLJ34222	19:44920425-44962664 AS	Predicted	Maternal	M					1	Geneimprint
Human	ZNF264	zinc finger protein 264	NC_000019.10 (57191500..57222846)	protein coding	26	Thyroid	Musculoskeletal and connective tissue	Dupuytren's disease	ZNF264	Zfp264	19:62384680-62432350	Unknown	Unknown	?	P	B			1,2,3	Geneimprint
Human	ZNF331	zinc finger protein 331	NC_000019.10 (53503819..53580269)	protein coding	119	Adrenal	Neoplasms	Various cancers, colorectal, gastric, esophageal	ZNF331	C19MC	19q13.41		Paternal	P/M					2,3	Tucci et al., 2019
Human	ZNF354C	zinc finger protein 354C	NC_000005.10 (179060373..179083977)	protein coding	86	Ovary	Multiple	Chronic Hepatitis C-Depression	ZNF354C		5q35.3		NK	?					3	Tucci et al., 2019
Human	ZNF385D	zinc finger protein 385D	NC_000003.12 (21412218..22372641, complement)	protein coding	247	Testis	Multiple	Neural disorders:reading disability, bipolar, gene environment interactions	ZNF385D	ZNF659	3p24.3		Paternal	P					3	Tucci et al., 2019
Human	ZNF396	zinc finger protein 396	NC_000018.10 (35366694..35377337, complement)	protein coding	74	Thyroid	Multiple	basal cell carcinoma, chagas cardiomyopathy	ZNF396	ZSCAN14	18:35356693-35387336 AS	Imprinted	Paternal	P					1	Geneimprint
Human	ZNF542P	zinc finger protein 542, pseudogene	NC_000019.10 (56368099..56379828)	pseudogene	1	Thyroid	Neoplasms	Esophageal squamous cell carcinoma	ZNF542P	PEG3	19q13.43		Maternal	M					3	Tucci et al., 2019
Human	ZNF597	zinc finger protein 597	NC_000016.10 (3432414..3443504, complement)	protein coding	131	Testis	None known	NA	ZNF597	HIT-4	16:3476109-3503489 AS	Imprinted	Maternal	M	B	M			1,2,3	Geneimprint
Human	ZNF714	zinc finger protein 714	NC_000019.10 (21082203..21125094)	protein coding	2	Thyroid	Neoplasms	Gastric Cancer *	ZNF714		19p12		Paternal	P					3	Tucci et al., 2019
Human	ZNF833P	zinc finger protein 833, pseudogen	NC_000019.10 (11673998..11686569)	pseudogene	1	Testis	None known	NA	ZNF833P	DNMT1	19p13.2		Paternal	P					3	Tucci et al., 2019
Mouse	ACTN1	actinin alpha 1	NC_000014.9 (68874123..68979302, complement)	protein coding	236	endometrium	Blood or blood-forming organ	thrombocytopenia	Actn1		12 C3		Paternal		P				3	Tucci et al., 2019
Mouse	ADAM23	ADAM metallopeptidase domain 23	NC_000002.12 (206443532..206621127)	protein coding	275	brain	Neoplasms	breast cancer, ovarian cancer, non-small-cell lung carcinoma	Adam23		1 C2		Paternal		P				3	Tucci et al., 2019
Mouse	ADAMTS2	ADAM metallopeptidase with thrombospondin type 1 motif 2	NC_000005.10 (179110853..179345461, complement)	protein coding	245	endometrium	Congenital malformations, deformations and chromosomal abnormalities	pediatric stroke, antipsychotics, Ehlers-Danlos syndrome	Adamts2		11 B1.3		Paternal		P				3	Tucci et al., 2019
Mouse	AGO2	argonaute RISC catalytic component 2	NC_000008.11 (140520156..140642406, complement)	protein coding	323	ovary	Multiple	Hepatocellular Carcinoma, recurrent pregnancy loss	Eif2c2		15 D3		Maternal		M				3	Tucci et al., 2019
Mouse	AIR	antisense of IGF2R non-protein codinng RNA	NC_000006.12 (160003291..160007664, complement)	ncRNA	3 (cow, mouse)	testis	Digestive system	liver fibrosis, hepatocellular carcinoma	Airn	B930018I07Rik	17:12581652-12605350	Imprinted	Paternal		P				1,2,3	Geneimprint
Mouse	AQP1	aquaporin 1 (Colton blood group)	NC_000007.14 (30911853..30925516)	protein coding	260	kidney	Neoplasms	colon cancer, malignant mesothelioma, ischemic pathology	Aqp1	CHIP, CHIP28	6:55303283-55335539	Imprinted	Maternal		M				1	Geneimprint
Mouse	ARID1B	AT-rich interaction domain 1B	NC_000006.12 (156776026..157210779)	protein coding	325	thyroid	Congenital malformations, deformations and chromosomal abnormalities	Coffin-Siris Syndrome, Monge's disease	Arid1b		17 A1		Maternal		M				3	Tucci et al., 2019
Mouse	B3GNT2	UDP-GlcNAc:betaGal beta-1,3-N-acetylglucosaminyltransferase 2	NC_000002.12 (62196115..62224731)	protein coding	329	bone marrow	Nervous systems, neoplasms	Walker-Warburg syndrome, pancreatic cancer, colon and other gastrointestinal malignancies	B3gnt2		11 A3.2		Maternal		M				3	Tucci et al., 2019
Mouse	BAG3	BAG cochaperone 3	NC_000010.11 (119651380..119677819)	protein coding	342	heart	Multiple	pancreatic ductal adenocarcinoma, Dilated Cardiomyopathy	Bag3		7 F3		Maternal		M				3	Tucci et al., 2019
Mouse	BBX	BBX high mobility group box domain containing	NC_000003.12 (107522962..107811339)	protein coding	330	testis	None known	NA	Bbx		16 B5		Paternal		P				3	Tucci et al., 2019
Mouse	BCL2L1	BCL2 like 1	NC_000020.11 (31664452..31723963, complement)	protein coding	323	kidney	Neoplasms	chronic myeloid leukaemia	Bcl2l1		2 H1		Paternal		P				3	Tucci et al., 2019
Mouse	BMP7	bone morphogenetic protein 7	NC_000020.11 (57168753..57266641, complement)	protein coding	255	thyroid	Multiple	colorectal cancer, nonsyndromic metopic craniosynostosis	Bmp7		2 H3		Paternal		P				3	Tucci et al., 2019
Mouse	C6orf118	chromosome 6 open reading frame 118	NC_000006.12 (165279403..165309647, complement)	protein coding	212	testis	Infectious and parasitic diseases	pulmonary tuberculosis risk, asthma risk	1700010i14Rik		17 A1		Maternal		M				3	Tucci et al., 2019
Mouse	CCDC40	coiled-coil domain containing 40	NC_000017.11 (80036632..80100613)	protein coding	335	testis	Multiple	primary ciliary dyskinesia, hepatocarcinogenesis	Ccdc40		11 E2		Paternal		?/P				1,3	Tucci et al., 2019
Mouse	CHRAC1	chromatin accessibility complex subunit 1	NC_000008.11 (140511322..140517154)	protein coding	329	thyroid	Neoplasms	breast cancer	Chrac1		15 D3		Maternal		M				3	Tucci et al., 2019
Mouse	COX4I2	cytochrome c oxidase subunit 4I2	NC_000020.11 (31637856..31645009)	protein coding	171	placenta	Blood or blood-forming organ	dyserythropoeitic anemia	Cox4i2		2 H1		Paternal		P				3	Tucci et al., 2019
Mouse	CTSH	cathepsin H	NC_000015.10 (78921058..78945089, complement)	protein coding	328	lung	Endocrine, nutritional and metabolic diseases	type 1 diabetes, colorectal cancer	Ctsh		9 E3.1		Paternal		P				3	Tucci et al., 2019
Mouse	DACT2	dishevelled binding antagonist of beta catenin 2	NC_000006.12 (168292830..168319777, complement)	protein coding	243	placenta	Neoplasms	breast cancer,	Dact2	Dp, Frd, dap, Dpr2, Frd2, dapper2, A630024E20, 2900084M21Rik	17:14405491-14434594 AS, 17 A-2	Imprinted	Maternal		M				1,3	Geneimprint
Mouse	DYNC1H1	dynein cytoplasmic 1 heavy chain 1	NC_000014.9 (101964573..102056443)	protein coding	337	brain	Nervous system	spinal muscular atrophy, congenital myopathy	Dync1h1		12 F1		Paternal		P				3	Tucci et al., 2019
Mouse	E2F3	E2F transcription factor 3	NC_000006.12 (20401879..20493714)	protein coding	256	bone marrow	Neoplasms	bladder cancer, liver cancer, lung cancer	E2f3		13 A3.2		Paternal		P				3	Tucci et al., 2019
Mouse	EDN3	endothelin 3	NC_000020.11 (59300415..59325992)	protein coding	266	small intestine	Multiple	genetic deafness, end-stage renal disease, cervical cancer, colon cancers, Waardenburg syndrome	Edn3		2 H4		Paternal		P				3	Tucci et al., 2019
Mouse	EEF1B2	eukaryotic translation elongation factor 1 beta 2	NC_000002.12 (206159609..206162928)	protein coding	330	bone marrow	Neoplasms	gastric cancer	Eef1b2		1 C2		Paternal		P				3	Tucci et al., 2019
Mouse	ENC1	ectodermal-neural cortex 1	NC_000005.10 (74627409..74640728, complement)	protein coding	335	brain	Neoplasms	ovarian cancer, colorectal carcinomas	Enc1		13 D1		Paternal		P				3	Tucci et al., 2019
Mouse	EPAS1	endothelial PAS domain protein 1	NC_000002.12 (46297407..46386697)	protein coding	326	lung	Multiple	chronic mountain sickness, head and neck cancer, pancreatic cancer	Epas1		17 E4		Paternal		P				3	Tucci et al., 2019
Mouse	ETV6	ETS variant transcription factor 6	NC_000012.12 (11649601..11895386)	protein coding	261	appendix	Neoplasms	Acute Lymphoblastic Leukaemia, hepatocellular carcinoma, breast cancer	Etv6		6 G1		Paternal		P				3	Tucci et al., 2019
Mouse	FKBP6	FKBP prolyl isomerase family member 6 (inactive)	NC_000007.14 (73328154..73358625)	protein coding	262	testis	Multiple	azoospermia, cervical cancer	Fkbp6		5 G2		Paternal		P				1,3	Tucci et al., 2019
Mouse	FRAT1			protein coding	1	NA	Congenital malformations, deformations, and chromosomal abnormalities	Prader-Willi	Peg12	Frat3	7:62330820-62353459 AS, 7C-B5	Imprinted	Paternal		P				1,2,3	Geneimprint
Mouse	FTX	FTX transcript, XIST regulator	NC_000023.11 (74028136..74293574, complement)	ncRNA	3	ovary	Neoplasms	colorectal cancer, Gastric Cancer	Ftx		X D		Maternal		M/P				1,3	Tucci et al., 2019
Mouse	GALNT6	polypeptide N-acetylgalactosaminyltransferase 6	NC_000012.12 (51351252..51391955, complement)	protein coding	222	stomach	Neoplasms	breast cancer, ovarian cancer	Galnt6		15 F1		Paternal		P				1,3	Tucci et al., 2019
Mouse	GASK1B	golgi associated kinase 1B	NC_000004.12 (158124474..158173075, complement)	protein coding	334	adrenal	Neoplasms	lung adenocarcinoma	Fam198b		3 E3		Paternal		P				3	Tucci et al., 2019
Mouse	GNAI3	G protein subunit alpha i3	NC_000001.11 (109548615..109600195)	protein coding	227	esophagus	Multiple	gastric cancer, X-linked ocular albinism	Gnai3	Gnai-3, AI158965, AW537698	3:108225354-108284169 AS	Predicted	Maternal		M				1	Geneimprint
Mouse	GRAMD1B	GRAM domain containing 1B	NC_000011.10 (123358299..123627770)	protein coding	233	adrenal	Neoplasms	breast cancer, follicular lymphoma, chronic lymphocytic leukemia	Gramd1b		9 A5.1		Paternal		P				3	Tucci et al., 2019
Mouse	HERC3	HECT and RLD domain containing E3 ubiquitin protein ligase 3	NC_000004.12 (88523843..88709303)	protein coding	230	prostate	Neoplasms	gastric carcinoma and colorectal carcinomas	Herc3		6 B3		Isoform Dependent		I				3	Tucci et al., 2019
Mouse	HTRA3	HtrA serine peptidase 3	NC_000004.12 (8269712..8307098)	protein coding	294	ovary	Neoplasms	endometrial hyperplasia and cancer, colorectal cancer, Non-Small Cell Lung Cancer	Htra3		5 B3		Maternal		M				3	Tucci et al., 2019
Mouse	ID1	inhibitor of DNA binding 1, HLH protein	NC_000020.11 (31605289..31606510)	protein coding	263	lung	Neoplasms	Pancreatic Cancer, Glioblastoma, cervical cancer, non-small cell lung carcinoma	Id1		2 H1		Paternal		P				3	Tucci et al., 2019
Mouse	IFITM10	interferon induced transmembrane protein 10	NC_000011.10 (1732406..1750595, complement)	protein coding	242	adrenal	None known	NA	Ifitm10		7 F5		Maternal		M				3	Tucci et al., 2019
Mouse	IL6	interleukin 6	NC_000007.14 (22725889..22732002)	protein coding	252	urinary bladder	Neoplasms	Prostate Cancer, ovarian cancer, thyroid cancer, Breast Cancer	Il6	Il-6	5:30003160-30029967	Imprinted	Unknown		?				1	Geneimprint
Mouse	JADE1	jade family PHD finger 1	NC_000004.12 (128809687..128875224)	protein coding	332	fat	Neoplasms	breast tumorigenesis, renal cell carcinoma	Jade1		3 B		Paternal		P				2,3	Tucci et al., 2019
Mouse	JPX	JPX transcript, XIST activator	NC_000023.11 (73944324..74070384)	ncRNA	3	fat	Circulatory system	myocardial ischemia	Jpx		X D		Paternal		P				1,3	Tucci et al., 2019
Mouse	KIAA1614	KIAA1614	NC_000001.11 (180912897..180951614)	protein coding	223	thyroid	None known	NA	BC034090		1 G3		Maternal		M				3	Tucci et al., 2019
Mouse	LIN28A	lin-28 homolog A	NC_000001.11 (26410778..26429728)	protein coding	250	testis	Nervous System	Neurodegenerative disease	Lin28a	Lin28, Tex17, Lin-28, Gm10299, lin-28A, AL024421, ENSMUSG00000070700	4:133993329-134028815 AS	Imprinted	Unknown		?				1	Geneimprint
Mouse	LSP1	lymphocyte specific protein 1	NC_000011.10 (1853084..1892263)	protein coding	240	spleen	Neoplasms	breast cancer,	Lsp1		7 F5		Maternal		M				3	Tucci et al., 2019
Mouse	MAFB	MAF bZIP transcription factor B		protein coding	245	NA	Congenital malformations, deformations and chromosomal abnormalities	nonsyndromic cleft lip with or without cleft palate	Mafb		2 H2		Maternal		M				3	Tucci et al., 2019
Mouse	MBNL2	muscleblind like splicing regulator 2	NC_000013.11 (97141834..97394120)	protein coding	312	fat	Multiple	myotonic dystrophy, hepatocellular carcinoma	Mbnl2		14 E4		Paternal		P				3	Tucci et al., 2019
Mouse	MEG9	maternally expressed 9	NC_000014.9 (101069911..101072937)	ncRNA	1	placenta	Eye and adnexa	astigmatism	Mirg	Meg9, AI852992, 2810474H01Rik	12 F1	Imprinted	Maternal		M	M			1,2,3	Geneimprint
Mouse	MIR127	microRNA 127	NC_000014.9 (100882979..100883075)	ncRNA	17	NA	Neoplasms	premature ovarian insufficiency, breast cancer	Mir127	Mirn127, mmu-mir-127	12:109582845-109602914	Imprinted	Maternal		M				1,2,3	Geneimprint
Mouse	MIR136	microRNA 136	NC_000014.9 (100884702..100884783)	ncRNA	21	NA	Neoplasms	osteosarcoma cancer, colorectal cancer	Mir136	Mirn136, mmu-mir-136	12:109585326-109605387	Imprinted	Maternal		M				1,2,3	Geneimprint
Mouse	MIR335	microRNA 335	NC_000007.14 (130496111..130496204)	ncRNA	24	NA	Multiple	non-small cell lung cancer, breast cancer, Acquired Aplastic Anemia	Mir335		6 A3		Paternal		?/P				1,2,3	Tucci et al., 2019
Mouse	MIR431	microRNA 431	NC_000014.9 (100881007..100881120)	ncRNA	1	Not Annotated	Neoplasms	melanoma, papillary thyroid carcinoma, pancreatic neuroendocrine tumors	Mir431	Mirn431, mmu-mir-431	12:109580446-109600536	Imprinted	Maternal		M				1,2,3	Geneimprint
Mouse	MIR432	microRNA 432	NC_000014.9 (100884483..100884576)	ncRNA	1	Not Annotated	Neoplasms	cervical cancer, prostate cancer, hepatocellular carcinoma	miR-432	anti-Rtl1	12 F1		Maternal		M				2,3	Tucci et al., 2019
Mouse	MIR433	microRNA 433	NC_000014.9 (100881886..100881978)	ncRNA	1	Not Annotated	Neoplasms	non-small lung cell cancer, ovarian cancer	miR-433	anti-Rtl1	12 F1		Maternal		M				2,3	Tucci et al., 2019
Mouse	MKRN3-AS1			ncRNA	1		Congenital malformations, deformations and chromosomal abnormalities	Prader-Willi, UPDs	Mkrn3os		7C-B5	Provisional Data	Paternal		P				2,3	igc.otago.ac.nz
Mouse	MR1	major histocompatibility complex, class I-related	NC_000001.11 (181033387..181061938)	protein coding	134	Urinary bladder	Nervous System	Neurodegenerative disease	Mr1		1 G3		Maternal		M				3	Tucci et al., 2019
Mouse	NGF	nerve growth factor	NC_000001.11 (115285915..115338253, complement)	protein coding	337	Ovary	Neoplasms	pulmonary hypertension, thyroid cancer, pathological retinal angiogenesis	Ngfb		3:102263850-102334927	Predicted	Paternal		P				1	Geneimprint
Mouse	NHLRC1	NHL repeat containing E3 ubiquitin protein ligase 1	NC_000006.12 (18120440..18122677, complement)	protein coding	258	NA	Nervous system	Lafora disease	Nhlrc1		13 A5		Paternal		P				3	Tucci et al., 2019
Mouse	NPEPL1	aminopeptidase like 1	NC_000020.11 (58689131..58715844)	protein coding	329	Fat	Multiple	HIV, cancer metabolism	Npepl1		2 H4		Maternal		M				3	Tucci et al., 2019
Mouse	OTX2	orthodenticle homeobox 2	NC_000014.9 (56799905..56810479, complement)	protein coding	333	Testis	Multiple	Congenital pituitary hypoplasia, depression children, medulloblastoma, early onset retinal dystrophy with atypical maculopathy	Otx2		14 C1		Paternal		P				3	Tucci et al., 2019
Mouse	PACRG	parkin coregulated	NC_000006.12 (162726870..163315500)	protein coding	321	Testis	Multiple	Parkinsons, male infertility, leprosy	Pacrg		17 A1		Maternal		M				3	Tucci et al., 2019
Mouse	PCDHB12	protocadherin beta 12	NC_000005.10 (141208719..141212571)	protein coding	16	Not Annotated	Neoplasms	tumorigenesis	Pcdhb12		18 B3		Maternal		M				3	Tucci et al., 2019
Mouse	PCMT1	protein-L-isoaspartate (D-aspartate) O-methyltransferase	NC_000006.12 (149749695..149811421)	protein coding	329	brain	Multiple	pancreatic cancer, bladder cancer, cardiomyocytes, atherosclerosis	BC020402		10 A1		Paternal		P				3	Tucci et al., 2019
Mouse	PDE10A	phosphodiesterase 10A	NC_000006.12 (165327287..165988115, complement)	protein coding	334	Thyroid	Multiple	paraneoplastic neurologic autoimmunity, childhood onset chorea, familial choreoathetosis	Pde10a		17 A1		Maternal		M				2,3	Tucci et al., 2019
Mouse	PDE4D	phosphodiesterase 4D	NC_000005.10 (58969038..60524329, complement)	protein coding	211	Bone Marrow	Multiple	Obsessive compulsive, circulatory disease, thyroid disease, sleepiness	Pde4d		13 D2		Paternal		P				3	Tucci et al., 2019
Mouse	PDGFB	platelet derived growth factor subunit B	NC_000022.11 (39223359..39244982, complement)	protein coding	258	Placenta	Multiple	sepsis, idiopathic basal ganglia calcification	Pdgfb		15 E1		Paternal		P				3	Tucci et al., 2019
Mouse	PPP2R5C	protein phosphatase 2 regulatory subunit B'gamma	NC_000014.9 (101760573..101927992)	protein coding	308	Lymph Node	Neoplasms	leukemia, lung adenocarcinoma	Ppp2r5c		12 F1		Paternal		P				3	Tucci et al., 2019
Mouse	PRKN	parkin RBR E3 ubiquitin protein ligase	NC_000006.12 (161347417..162727802, complement)	protein coding	295	Heart	Multiple	Autosomal Recessive Juvenile Parkinson's Disease, diabetic nephropathy	Park2		17 A1		Maternal		M				1,3	Tucci et al., 2019
Mouse	QKI	QKI, KH domain containing RNA binding	NC_000006.12 (163414486..163578592)	protein coding	250	Brain	Neoplasms	Tumor growth	Qk		17 A1		Maternal		M				3	Tucci et al., 2019
Mouse	QPCT	glutaminyl-peptide cyclotransferase	NC_000002.12 (37344630..37373322)	protein coding	263	Adrenal	Mental, behavioral or neurodevelopmental	Alzheimers, Schizophrenia	Qpct	5730422A13Rik	17:79349334-79407806	Imprinted	Maternal		M				1	Geneimprint
Mouse	RBMS1	RNA binding motif single stranded interacting protein 1	NC_000002.12 (160272151..160493983, complement)	protein coding	257	Placenta	Multiple	prostate carcinoma, type 2 diabetes	Rbms1		2 C1.2		Paternal		P				3	Tucci et al., 2019
Mouse	RBP2	retinol binding protein 2	NC_000003.12 (139452884..139476516, complement)	protein coding	260	Duodenum	Neoplasms	tumorigenesis	Rbp2		9 E3.3		Paternal		P				3	Tucci et al., 2019
Mouse	RUNX1	RUNX family transcription factor 1	NC_000021.9 (34787801..35049334, complement)	protein coding	313	Appendix	Multiple	Familial platelet disorder, acute lymphocyte leukemia, acute myeloid lukemia	Runx1		16 C4		Paternal		P				3	Tucci et al., 2019
Mouse	SH3GL3	SH3 domain containing GRB2 like 3, endophilin A3	NC_000015.10 (83447123..83618743)	protein coding	242	Testis	Multiple	myeloma, Huntington, neural Wiskott-Aldrich syndrome	Sh3gl3		7 D3		Paternal		P				3	Tucci et al., 2019
Mouse	SLC38A1	solute carrier family 38 member 1	NC_000012.12 (46183063..46269149, complement)	protein coding	258	Lymph Node	Neoplasms	Acute myeloid leukemia, colorectal, gastric, breast cancer	Slc38a1		15 F1		Paternal		P				3	Tucci et al., 2019
Mouse	SLC38A2	solute carrier family 38 member 2	NC_000012.12 (46358188..46372774, complement)	protein coding	261	Not annotated	Neoplasms	breast cancer	Slc38a2		15 F1		Paternal		P				3	Tucci et al., 2019
Mouse	SMOC2	SPARC related modular calcium binding 2	NC_000006.12 (168441153..168667992)	protein coding	321	endometrium	Neoplasms	papillary thryoid carcinoma, endometrial carcinoma, hepatocellular carcinoma, colon cancer	Smoc2	Smo, Smoc2l, 1700056C05Rik, 5430426J21Rik	17:14489767-14635051	Imprinted	Maternal		M				1,3	Geneimprint
Mouse	SNORD107	small nucleolar RNA, C/D box 107		snoRNA	1	NA	Congenital malformations, deformations, and chromosomal abnormalities	Prader-Willi syndrome	Snord107/MBII-436	SNURF-SNRPN	7C-B5		Paternal		P				3	Tucci et al., 2019
Mouse	SNX14	sorting nexin 14	NC_000006.12 (85505496..85593858, complement)	protein coding	302	Testis	Multiple	autosomal recessive spinocerebellar ataxia, intellectual disability syndrome	Snx14	YR-14, B830022K16, C330035N22Rik	9:88366746-88449851 AS	Imprinted	Paternal		P				1,2,3	Geneimprint
Mouse	SOX21	SRY-box transcription factor 21	NC_000013.11 (94709622..94712545, complement)	protein coding	255	Not annotated	Neoplasms	colorectal cancer, hepatocellular carcinoma,nephroblastoma	Sox21		14 E4		Paternal		P				3	Tucci et al., 2019
Mouse	STX16	syntaxin 16	NC_000020.11 (58651283..58679526)	protein coding	331	Spleen	Multiple	Macrosomia, obesity, macrocephaly, pseudohypoparathyroidism	Stx16		2 H4		Maternal		M				3	Tucci et al., 2019
Mouse	STX6	syntaxin 6	NC_000001.11 (180972725..181022917, complement)	protein coding	334	Brain	Neoplasms	papillary renal cell, esophageal squamous cell carcinomas	Stx6		1 G3		Maternal		M				3	Tucci et al., 2019
Mouse	TBC1D12	TBC1 domain family member 12	NC_000010.11 (94402429..94536332)	protein coding	274	Brain	Neoplasms	Breast cancer	Tbc1d12		19 C3		Paternal		P				3	Tucci et al., 2019
Mouse	TGFB1	transforming growth factor beta 1	NC_000019.10 (41330323..41353922, complement)	protein coding	178	Spleen	Multiple	pulmonary fibrosis, laryngeal squamous cell carcinoma	Tgfb1	Tgfb, Tgfb-1, TGFbeta1, TGF-beta1	7:25677001-25715076	Not Imprinted	Maternal		M				1	Geneimprint
Mouse	TGFB1I1	transforming growth factor beta 1 induced transcript 1	NC_000016.10 (31472152..31477960)	protein coding	176	endometrium	Neoplasms	Squamous cell, hepatocellular carcinoma, prostate, pancreatic cacncer	Tgfb1i1		7 F3		Maternal		M				3	Tucci et al., 2019
Mouse	THBS2	thrombospondin 2	NC_000006.12 (169215785..169253846, complement)	protein coding	334	Gall bladder	Multiple	non-small cell lung, colorectal cancers, intervertebral disc degeneration	Thbs2	TS, TSP2, Thbs-, Thbs-2	17:14875761-14924523 AS	Imprinted	Maternal		M				1,3	Geneimprint
Mouse	TLE3	TLE family member 3, transcriptional corepressor	NC_000015.10 (70047790..70098171, complement)	protein coding	221	Bone Marrow	Neoplasms	Breast, ovarian, prostate cancer	Tle3		9 B		Paternal		P				3	Tucci et al., 2019
Mouse	TMEM174	transmembrane protein 174	NC_000005.10 (73173193..73175143)	protein coding	304	Kidney	Endocrine, nutritional, and metabolic diseases	Neurodegenerative disease	Tmem174		13 D1		Paternal		P				3	Tucci et al., 2019
Mouse	TPX2	TPX2 microtubule nucleation factor	NC_000020.11 (31739248..31801802)	protein coding	336	Testis	Neoplasms	hepatocellular carcinoma, breast cancer	Tpx2		2 H1		Paternal		P				3	Tucci et al., 2019
Mouse	TSGA13	testis specific 13	NC_000007.14 (130668643..130687432, complement)	protein coding	174	Testis	Multiple	hirschprung disease, pancreatic cancer	Tsga13		6 A3.3		Maternal		M				3	Tucci et al., 2019
Mouse	Unknown	pluripotency associated transcript 4		ncRNA	1	Placenta (M)	Digestive system	Nonalcoholic steatohepatitis	C430002E04Rik, Platr4		3 B		Paternal		P				3	Tucci et al., 2019
Mouse	Unknown	insulin I		protein coding	2	duodenum	Endocrine, nutritional or metabolic	autoimmune diabetes	Ins1	Ins-1, Ins2-rs1	19:52307761-52328342	Conflicting Data	Paternal		P				1	Geneimprint
Mouse	Unknown	microRNA 1188		ncRNA	1	NA	Neoplasms	hepatocellular carcinoma	miR-1188	Rian	12 F1		Maternal		M				3	Tucci et al., 2019
Mouse	Unknown			other	1	Not Annotated	Blood or blood-forming organ	dactylplasia	Musd2	pro	9	Imprinted							1	Geneimprint
Mouse	Unknown			protein coding	1	Placenta	Neoplasms	colon cancer	Rhox5	Pem, AA409564	X:37794841-37818877, X 12.7cm, X A3.3	Imprinted	Isoform Dependent		I				1,2,3	Geneimprint
Mouse	Unknown	small nucleolar RNA, C/D Box 115 cluster		snoRNA	1	NA	Congenital malformations, deformations and chromosomal abnormalities	Prader-Willi	Snord115/MBII-52	pwcr1	7C-B5		Paternal		P				3	Tucci et al., 2019
Mouse	Unknown	small nucleolar RNA, C/D box 64		snoRNA	1	NA	Congenital malformations, deformations and chromosomal abnormalities	Prader-Willi	Snord64/MBII-13	SNURF-SNRPN	7C-B5		Paternal		P				3	Tucci et al., 2019
Mouse	Unknown	snoRNA AF357341		snoRNA	1	NA	Congenital malformations	Prader-Willi	snoRNA AF357341/MBII-19		12 F1	Imprinted	Maternal		M				1,2,3	Geneimprint
Mouse	Unknown	snoRNA AF357355		snoRNA	2	NA	Congenital malformations, deformations, and chromosomal abnormalities	Prader-Willi/Angelman syndrome	snoRNA AF357355/MBII-343		12 F1	Imprinted	Maternal		M				1,2,3	Geneimprint
Mouse	Unknown	snoRNA AF357359		snoRNA	1	NA	Congenital malformations, deformations, and chromosomal abnormalities	Prader-Willi/Angelman syndrome	snoRNA AF357359/MBII-426		12 F1	Imprinted	Maternal		M				1,2,3	Geneimprint
Mouse	Unknown	snoRNA AF357425		snoRNA	1	NA	Congenital malformations, deformations, and chromosomal abnormalities	Prader-Willi/Angelman syndrome region	snoRNA AF357425/MBII-48		12 F1	Imprinted	Maternal		M				1,2,3,	Geneimprint
Mouse	Unknown	snoRNA AF357426		snoRNA	1	NA	Congenital malformations, deformations, and chromosomal abnormalities	Prader-Willi/Angelman syndrome	snoRNA AF357426/MBII-49		12 F1		Maternal		M				1,2,3	Geneimprint
Mouse	Unknown	snoRNA AF357428		snoRNA	1	NA	Congenital malformations, deformations, and chromosomal abnormalities	Prader-Willi/Angelman syndrome	snoRNA AF357428/MBII-78		12 F1	Imprinted	Maternal		M				1,2,3	Geneimprint
Mouse	Unknown			protein coding	1	Limb	Respiratory system	mycobacterial induced pleurisy	Tnfrsf22	SOBa, Tnfrh2, Tnfrsf1al2, mDcTrailr2, 2810028K06Rik, C130035G06Rik	7:143626724-143659637 AS	Imprinted	Maternal		M				1,2,3	Geneimprint
Mouse	Unknown			protein coding	1	testis		NA	BC049762		11 B1.3		Paternal		P				3	Tucci et al., 2019
Mouse	Unknown							NA	Mico1		12 F1	Imprinted	Maternal		M				2,3	igc.otago.ac.nz
Mouse	Unknown							NA	Mico1os		12 F1	Imprinted	Maternal		M				2,3	igc.otago.ac.nz
Mouse	Unknown			ncRNA	1	Colon		Blood pressure	R74862		7 F5		Maternal		M				3	Tucci et al., 2019
Mouse	Unknown	JADE1 adjacent regulatory RNA		ncRNA	2	Placenta		NA	2400006e01Rik		3 B		Paternal		P				3	Tucci et al., 2019
Mouse	Unknown			ncRNA	1	testis		NA	4930524O08Rik		9 E3.1		Paternal		P				2,3	igc.otago.ac.nz
Mouse	Unknown			ncRNA	1	Brain		NA	A230057D06Rik		7 C		Paternal		P				3	Tucci et al., 2019
Mouse	Unknown			ncRNA	1	Brain		NA	A330076H08Rik		7 C		Paternal		P				3	Tucci et al., 2019
Mouse	Unknown			protein coding	1	NA		NA	AF313042	Msuit1	7 69.5 cM, 7 F5	Imprinted	Maternal		M				1,2,3	Geneimprint
Mouse	Unknown			ncRNA	1	Placenta		NA	AK010368		11 D		Paternal		P				3	Tucci et al., 2019
Mouse	Unknown							NA	AK014392		7C-B5	Provisional Data	Paternal		P				2,3	igc.otago.ac.nz
Mouse	Unknown	predicted gene 9801		unknown	1	Brain		NA	AK039108		7 C		Paternal		P				3	Tucci et al., 2019
Mouse	Unknown			ncRNA	1	NA		NA	AK155734		7 69.57 cM	Imprinted	Maternal		M				1,3	Geneimprint
Mouse	Unknown							NA	anti-Rtl1		12 F1		Maternal		M				2,3	igc.otago.ac.nz
Mouse	Unknown							NA	AS4		9 E3.1		Paternal		P				2,3	igc.otago.ac.nz
Mouse	Unknown			ncRNA	1	Brain		NA	B230209E15Rik		7 C		Paternal		P				3	Tucci et al., 2019
Mouse	Unknown							NA	B830012L14Rik		12:110923795-110950797	Imprinted	Maternal		M				1	Geneimprint
Mouse	Unknown							NA	BB077283		7C-B5	Imprinted	Paternal		P				2,3	igc.otago.ac.nz
Mouse	Unknown							NA	BM117114		7C-B5	Imprinted	Paternal		P				2,3	igc.otago.ac.nz
Mouse	Unknown							NA	CrossFirre		X A5		Maternal		M				3	Tucci et al., 2019
Mouse	Unknown			ncRNA	1	testis		NA	D130017N08Rik		5 G2		Paternal		P				3	Tucci et al., 2019
Mouse	Unknown							NA	DLK1 downstream transcripts		12 F1	Imprinted	Paternal		P				2,3	igc.otago.ac.nz
Mouse	Unknown	RIKEN cDNA G730013B05 gene		ncRNA	1	placenta		NA	G730013B05Rik		16 B5		Paternal		P				3	Tucci et al., 2019
Mouse	Unknown	predicted gene 16299		ncRNA	1	heart		NA	Gm16299		19 D2		Paternal		P				3	Tucci et al., 2019
Mouse	Unknown	predicted gene, 35612		ncRNA	1	brain		NA	Gm35612		X:49616265-49661474	Imprinted	Maternal		M				1	Geneimprint
Mouse	Unknown							NA	LOC101055709		7:6977608-6999822	Imprinted	Unknown		?				1	Geneimprint
Mouse	Unknown	microRNA 341		ncRNA	2	NA		NA	miR-341	Rian	12 F1		Maternal		M				3	Tucci et al., 2019
Mouse	Unknown							NA	miR-376	Mirg	12 F1	Imprinted	Maternal		M				2,3	igc.otago.ac.nz
Mouse	Unknown	microRNA 434		ncRNA	1	NA		NA	miR-434	anti-Rtl1	12 F1	Provisional Data	Maternal		M				2,3	igc.otago.ac.nz
Mouse	Unknown	makorin, ring finger protein 1, pseudogene 1		pseudo	1	NA		NA	Mkrn1-ps1	makorin, ring finger protein 1, pseudogene 1	5:89902715-89923906 AS	Imprinted	Paternal		P				1	Geneimprint
Mouse	Unknown			ncRNA	1	Mammary gland		NA	Nctc1	Rhit1, 9530074L01	7:142534608-142568597 AS, 7 F5	Imprinted	Paternal		P				1,3	Geneimprint
Mouse	Unknown			ncRNA	1	brain		NA	Otx2os1		14 C1		Paternal		P				3	Tucci et al., 2019
Mouse	Unknown							NA	Pec2		7C-B5		Paternal		P				2,3	igc.otago.ac.nz
Mouse	Unknown							NA	Pec3		7C-B5		Paternal		P				2,3	igc.otago.ac.nz
Mouse	Unknown			ncRNA				NA	PIHit		7 F5		Paternal		P				2,3	igc.otago.ac.nz
Mouse	Unknown	pluripotency associated transcript 20		ncRNA	1	Placenta		NA	Platr20	5133400J02Rik	11:51070659-51121244 AS, 11 B1.3, 11 B1.2	Imprinted	Paternal		P				1,3	Geneimprint
Mouse	Unknown			protein coding	1	Placenta		NA	Tnfrsf23	mSOB, Tnfrh1, Dctrailr1, MGC123882, MGC123883, Tnfrsf1al1, mDcTrailr1	7:143465196-143505261 AS	Imprinted/Provisional	Maternal		M				1,2,3	Geneimprint
Mouse	Unknown			protein coding	1	Thymus		NA	Tnfrsf26	Tnfrh3, Tnfrsf24	7:143597684-143637844 AS	Imprinted	Maternal		M				1,2,3	Geneimprint
Mouse	Unknown							NA	Tsci1		8		Paternal		P				3	Tucci et al., 2019
Mouse	Unknown							NA	Tsci2		11		Maternal		M				3	Tucci et al., 2019
Mouse	Unknown							NA	Tsci3		11		Paternal		P				3	Tucci et al., 2019
Mouse	Unknown							NA	Tsci4		12		Paternal		P				3	Tucci et al., 2019
Mouse	Unknown							NA	Tsci5		12		Maternal		M				3	Tucci et al., 2019
Mouse	Unknown							NA	Tsci6		15		Paternal		P				3	Tucci et al., 2019
Mouse	Unknown							NA	U80893		7C-B5	Provisional Data	Paternal		P				2,3	igc.otago.ac.nz
Mouse	Unknown							NA	XLOC_01139		11		Maternal		M				3	Tucci et al., 2019
Mouse	Unknown							NA	XLOC_011629		11		Paternal		P				3	Tucci et al., 2019
Mouse	Unknown							NA	XLOC_033279		15		Paternal		P				3	Tucci et al., 2019
Mouse	Unknown							NA	XLOC_037414		17		Maternal		M				3	Tucci et al., 2019
Mouse	Unknown							NA	XLOC_037615		17		Maternal		M				3	Tucci et al., 2019
Mouse	Unknown							NA	XLOC_047844		2		Paternal		P				3	Tucci et al., 2019
Mouse	Unknown							NA	XLOC_050739		2		Paternal		P				3	Tucci et al., 2019
Mouse	Unknown							NA	XLOC_075991		7		Paternal		P				3	Tucci et al., 2019
Mouse	Unknown							NA	XLOC_076143		7		Paternal		P				3	Tucci et al., 2019
Mouse	Unknown			protein coding	1	placenta		NA	Xlr3b	Xlr3; EG574437	X A7		Maternal		M				2,3	igc.otago.ac.nz
Mouse	Unknown			protein coding	1	placenta		NA	Xlr4b	Xl; Xlr4	X A7		Maternal		M				2,3	igc.otago.ac.nz
Mouse	Unknown			protein coding	1	placenta		NA	Xlr4c	2900036K24Rik	X A7		Maternal		M				2,3	igc.otago.ac.nz
Mouse	Unknown			protein coding	1	Limb		NA	Zim1		7:6269528-6310517 AS, 7 A2-B1	Imprinted	Maternal		M				1,2,3	Geneimprint
Mouse	WARS1	tryptophanyl-tRNA synthetase 1	NC_000014.9 (100333789..100376327, complement)	protein coding	322	Placenta	Neoplasms	Breast cancer?	Wars	GAMMA-2, HMN9, IFI53, IFP53, WARS	12 F1		Paternal		P			P	1,3	Tucci et al., 2019
Mouse	WNK4	WNK lysine deficient protein kinase 4	NC_000017.11 (42779701..42797066)	protein coding	312	kidney	Multiple	Diabetes type II, hypertension, pseudohypoaldosteronism type II	Wnk4		11 D		Maternal		M				3	Tucci et al., 2019
Mouse	ZCCHC13	zinc finger CCHC-type containing 13	NC_000023.11 (74304180..74305034)	protein coding	114	Not annotated	Multiple	liver cancer, Purkinje cell degeneration	Zcchc13	Cnbp2, 4930513O09Rik	X:103620585-103641663	Imprinted	Maternal		M				1,3	Geneimprint
Mouse	ZFP64	zinc finger protein 64	NC_000020.11 (52084011..52191789, complement)	protein coding	312	Testis	Multiple	Camos, amytrophic lateral sclerosis	Zfp64		2 H3		Paternal		P				3	Tucci et al., 2019
Mouse	ZRSR2P1			protein coding	1	NA	Mental, behavioral or neurodevelopmental	Behavior, neurogenesis	Zrsr1	SP2, Irlgs2, D11Ncvs75, U2af1-rs1, U2afbp-rs	11:22962004-22986495, 11 A-3	Imprinted	Paternal		P				1,2,3	Geneimprint
Mouse	ZRSR2P1							male sterility, erythrocyte defects	U2af1-rs1	SP2, 35kDa, Irlgs2, D11Ncvs75, U2afbp-rs	11:22862036-22884907	Imprinted	Paternal		P				1	Geneimprint
