# Supplementary material for: Imprinted Genes: Genomic Conservation, Transcriptomic Dynamics and Phenomic Significance in Health and Diseases
Source: Int J Biol Sci. 2023 Jun 12;19(10):3128–42. doi: 10.7150/ijbs.83712 (PMC10321285; doi:10.7150/ijbs.83712)
Supplement: Supplementary file 3 — Supplementary table 2: Final Sex Differentiation Genes. [file ijbsv19p3128s3.xlsx]

## Sheet: Sheet1
Gene symbol	Category	Description	Chromosome	Biotype	Orthologs	Peak Tissue	Phenotype category	Diseases
ACVR1B	Female	activin A receptor type 1B	NC_000012.12 (51951696..51997078)	protein coding	251	kidney	Multiple	muscle atrophy and muscle regeneration, Sprint/Power Athletic Status, pancreatic cancer
ACVR2A	Male	activin A receptor type 2A	NC_000002.12 (147844517..147930822)	protein coding	304	skin	Pregnancy, childbirth, or the puerperium	preeclampsia
ADAMTS1	Female	ADAM metallopeptidase with thrombospondin type 1 motif 1	NC_000021.9 (26835755..26845409, complement)	protein coding	338	ovary	Multiple	male infertility, impaired oocyte maturation, polycystic ovary syndrome
ADCYAP1	Female	adenylate cyclase activating polypeptide 1	NC_000018.10 (904384..912172)	protein coding	234	appendix	Multiple	Traumatic Brain Injury, pituitary adenomas, knee osteoarthritis, gestational diabetes
AGO4	Male	argonaute RISC component 4	NC_000001.11 (35807630..35857890)	protein coding	147	skin	NA	NA
AKR1C3	Male	aldo-keto reductase family 1 member C3	NC_000010.11 (5048781..5107686)	protein coding	3	duodenum	Neoplasms	prostate cancer, breast cancer
ANKRD7	Male	ankyrin repeat domain 7	NC_000007.14 (118224704..118242732)	protein coding	147	testis	Mental, behavioral, or neurodevelopmental	alcohol drinking behavior
AR	Male	androgen receptor	NC_000023.11 (67544021..67730619)	protein coding	279	liver	Neoplasms	Prostate Cancer, breast cancer, Bladder Cancer
ARID4A	Male	AT-rich interaction domain 4A	NC_000014.9 (58298385..58373876)	protein coding	336	bone marrow	Neoplasms	breast cancer
ARID4B	Male	AT-rich interaction domain 4B	NC_000001.11 (235166895..235328224, complement)	protein coding	325	testis	Multiple	prostate cancer, breast cancer, excessive alcohol use
ARID5B	Female/Male	AT-rich interaction domain 5B	NC_000010.11 (61901254..62096944)	protein coding	330	gall bladder	Neoplasms	Acute Lymphoblastic Leukemia.
ASPM	Male	assembly factor for spindle microtubules	NC_000001.11 (197084127..197146669, complement)	protein coding	333	bone marrow	Neoplasms	Bladder Cancer, pancreatic cancer
ATRX	Male	ATRX chromatin remodeler	NC_000023.11 (77504880..77786235, complement)	protein coding	326	brain	Multiple	glioblastoma, Smith Fineman Myers syndrome
AXL	Female	AXL receptor tyrosine kinase	NC_000019.10 (41219223..41261766)	protein coding	250	spleen	Multiple	Breast Cancer, Type 2 Diabetes, Zika infection
BCL2	Female/Male	BCL2 apoptosis regulator	NC_000018.10 (63123346..63320280, complement)	protein coding	308	thyroid	Neoplasms	nasopharyngeal cancer, Colorectal Cancer
BCL2L11	Male	BCL2 like 11	NC_000002.12 (111120914..111168445)	protein coding	260	lymph node	Neoplasms	non-small cell lung cancer, breast cancer
BCL2L2	Male	BCL2 like 2	NC_000014.9 (23306833..23311751)	protein coding	56	brain	Multiple	ovarian cancer, breast cancer, lymphomas, rheumatoid arthritis
BMPR1A	Male	bone morphogenetic protein receptor type 1A	NC_000010.11 (86755786..86927969)	protein coding	298	thyroid	Multiple	Ovarian Insufficiency, colorectal cancer, breast cancer
BMPR1B	Female	bone morphogenetic protein receptor type 1B	NC_000004.12 (94757955..95158453)	protein coding	320	prostate	Musculoskeletal system or connective tissue	acromesomelic dysplasia,
BRIP1	Male	BRCA1 interacting helicase 1	NC_000017.11 (61679139..61864120, complement)	protein coding	340	testis	Neoplasms	gastrointestinal cancer, breast cancer
CBL	Male	Cbl proto-oncogene	NC_000011.10 (119206339..119308149)	protein coding	329	testis	Neoplasms	gastric cancer, Colorectal Cancer
CCND1	Male	cyclin D1	NC_000011.10 (69641156..69654474)	protein coding	329	skin	Neoplasms	breast cancer, prostate cancer, gastric cancer
COL9A3	Female/Male	collagen type IX alpha 3 chain	NC_000020.11 (62817050..62841159)	protein coding	326	thyroid	Multiple	Stickler syndrome, lumbar disc disease,
CSDE1	Male	cold shock domain containing E1	NC_000001.11 (114716916..114757984, complement)	protein coding	338	fat	Multiple	Pancreatic cancer, breast cancer, Autism
CTNNA1	Female/Male	catenin alpha 1	NC_000005.10 (138753425..138935034)	protein coding	321	esophagus	Neoplasms	gastric cancer
CTNNB1	Male	catenin beta 1	NC_000003.12 (41199422..41240445)	protein coding	324	placenta	Neoplasms	bladder cancer, pancreatic cancer, Ovarian Endometrioid Carcinoma
CTSV	Male	cathepsin V	NC_000009.12 (97029677..97039643, complement)	protein coding	69	testis	Pregnancy, childbirth, or the puerperium	Placenta Accreta Spectrum Disorders,
DACH1	Female	dachshund family transcription factor 1	NC_000013.11 (71437966..71868068, complement)	protein coding	310	adrenal	Neoplasms	endometrial cancer, breast cancer
DHH	Male	desert hedgehog signaling molecule	NC_000012.12 (49086656..49094801, complement)	protein coding	211	testis	Multiple	gonadal dysgenesis, bipolar disorder
DMRT1	Male	doublesex and mab-3 related transcription factor 1	NC_000009.12 (841647..969090)	protein coding	248	testis	Multiple	testicular dysgenesis, male infertility
EIF2B5	Female	eukaryotic translation initiation factor 2B subunit epsilon	NC_000003.12 (184135023..184145311)	protein coding	338	lymph node	Multiple	ovarian cancer, multiple sclerosis
ESR1	Male	estrogen receptor 1	NC_000006.12 (151654148..152129619)	protein coding	248	endometrium	Multiple	premenstrual syndrome, breast cancer, congenital cryptorchidism
FANCA	Female/Male	FA complementation group A	NC_000016.10 (89737549..89816647, complement)	protein coding	255	lymph node	Multiple	premature ovarian insufficiency, chronic lymphocytic leukemia
FGF10	Female/Male	fibroblast growth factor 10	NC_000005.10 (44300247..44389706, complement)	protein coding	289	ovary	Multiple	breast cancer, lung cancers, myopia, Apert syndrome
FGF8	Male	fibroblast growth factor 8	NC_000010.11 (101770109..101780369, complement)	protein coding	253	brain	Multiple	congenital anosmia, rectal cancer,
FGF9	Male	fibroblast growth factor 9	NC_000013.11 (21671073..21704501)	protein coding	244	kidney	Multiple	hepatocellular carcinoma, obesity
FKBP4	Male	FKBP prolyl isomerase 4	NC_000012.12 (2794970..2805423)	protein coding	334	testis	Neoplasms	breast cancer, prostate cancer
FNDC3A	Male	fibronectin type III domain containing 3A	NC_000013.11 (48975241..49209779)	protein coding	338	thyroid	Mental, behavioral, or neurodevelopmental	autism spectrum disorder
FOXC1	Female	forkhead box C1	NC_000006.12 (1609915..1613897)	protein coding	250	NA	Multiple	hearing loss, colorectal cancer, breast cancer
FOXO3	Female	forkhead box O3	NC_000006.12 (108559825..108684774)	protein coding	260	fat	Multiple	myelodysplastic syndromes, coronary artery disease, Epstein-Barr virus-associated gastric carcinoma,
GATA3	Male	GATA binding protein 3	NC_000010.11 (8045420..8075198)	protein coding	319	skin	Multiple	Pulmonary Sarcomatoid Carcinoma, rheumatoid arthritis
GATA4	Male	GATA binding protein 4	NC_000008.11 (11676931..11760002)	protein coding	329	ovary	Multiple	gastric cancer, congenital heart disease, breast cancer
GATA6	Male	GATA binding protein 6	NC_000018.10 (22169589..22202528)	protein coding	310	stomach	Neoplasms	bladder cancer,
HMGB2	Male	high mobility group box 2	NC_000004.12 (173331376..173334358, complement)	protein coding	292	bone marrow	Multiple	gastric cancer, breast cancer, premature ovarian insufficiency
HSD17B4	Male	hydroxysteroid 17-beta dehydrogenase 4	NC_000005.10 (119452497..119542332)	protein coding	329	liver	Multiple	prostate cancer, Perrault syndrome,
IDH1	Female	isocitrate dehydrogenase (NADP(+)) 1	NC_000002.12 (208236227..208255071, complement)	protein coding	337	adrenal	Neoplasms	Glioma, Primary Brain Tumors
IMMP2L	Female	inner mitochondrial membrane peptidase subunit 2	NC_000007.14 (110662644..111562531, complement)	protein coding	314	thyroid	Mental, behavioral, or neurodevelopmental	Tourette syndrome, Autism Spectrum Disorder,
INHBA	Female/Male	inhibin subunit beta A	NC_000007.14 (41685101..41710532, complement)	protein coding	324	endometrium	Neoplasms	colorectal cancer, prostate cancer
INSR	Female/Male	insulin receptor	NC_000019.10 (7112257..7294414, complement)	protein coding	250	kidney	Multiple	polycystic ovarian syndrome, type 2 diabetes, gastric cancer
KIF18A	Male	kinesin family member 18A	NC_000011.10 (28020619..28108180, complement)	protein coding	330	testis	Neoplasms	nonsmall cell lung cancer, prostate cancer, breast cancer
KIT	Female/Male	KIT proto-oncogene, receptor tyrosine kinase	NC_000004.12 (54657957..54740715)	protein coding	334	thyroid	Neoplasms	Gastrointestinal Stromal Tumour, acute myeloid leukemia
KITLG	Female/Male	KIT ligand	NC_000012.12 (88492793..88580471, complement)	protein coding	333	lung	Multiple	ovarian cancer, male infertility, Seborrheic Keratosis
KLHL32	Male	kelch like family member 32	NC_000006.12 (96898083..97145030)	protein coding	333	brain	Nervous system	multiple sclerosis patients, body mass index
KMT2B	Female	lysine methyltransferase 2B	NC_000019.10 (35717818..35738878)	protein coding	249	testis	Nervous system	dystonia
LGR4	Male	leucine rich repeat containing G protein-coupled receptor 4	NC_000011.10 (27365961..27472790, complement)	protein coding	335	kidney	Multiple	prostate cancer, ovarian cancer, obesity, Acute Myeloid Leukemia
LHB	Male	luteinizing hormone subunit beta	NC_000019.10 (49015980..49017091, complement)	protein coding	69	pancreas	Multiple	male infertility, polycystic ovary syndrome,
LHX1	Female	LIM homeobox 1	NC_000017.11 (36937475..36944612)	protein coding	251	kidney	Congenital malformations, deformations, and chromosomal abnormalities	Mayer-Rokitansky-Kuster-Hauser (MRKH) syndrome, müllerian duct abnormalities, congenital absence of the uterus and vagina
LRP2	Female/Male	LDL receptor related protein 2	NC_000002.12 (169127109..169362597, complement)	protein coding	336	kidney	Multiple	hypoplastic left heart syndrome, chronic kidney disease, vitamin D deficiency
MAMLD1	Male	mastermind like domain containing 1	NC_000023.11 (150361564..150514178)	protein coding	245	testis	Genitourinary system	Hypospadias.
MAP3K4	Male	mitogen-activated protein kinase kinase kinase 4	NC_000006.12 (160991521..161117385)	protein coding	332	testis	Multiple	breast cancer, Crohn's disease
MERTK	Female	MER proto-oncogene, tyrosine kinase	NC_000002.12 (111898607..112029561)	protein coding	323	adrenal	Multiple	Systemic Sclerosis, Scleroderma Spectrum Disorders, Rheumatoid Arthritis, liver fibrosis
MMP14	Female/Male	matrix metallopeptidase 14	NC_000014.9 (22836585..22847758)	protein coding	256	endometrium	Multiple	osteosarcoma tumor growth, bone degradation, lung metastasis
MSH2	Male	mutS homolog 2	NC_000002.12 (47403067..47634501)	protein coding	343	lymph node	Neoplasms	Lynch syndrome, breast cancer, ovarian cancer
NASP	Male	nuclear autoantigenic sperm protein	NC_000001.11 (45584041..45618893)	protein coding	313	testis	Neoplasms	hepatocellular carcinoma.
NKX3-1	Male	NK3 homeobox 1	NC_000008.11 (23678693..23682938, complement)	protein coding	302	prostate	Neoplasms	Salivary Duct Carcinoma, prostate cancer
NOS3	Female	nitric oxide synthase 3	NC_000007.14 (150991017..151014588)	protein coding	200	spleen	Multiple	oral cancer, prostate cancer, rheumatoid arthritis
NR5A1	Female/Male	nuclear receptor subfamily 5 group A member 1	NC_000009.12 (124481236..124507399, complement)	protein coding	214	adrenal	Genitourinary system	premature ovarian insufficiency, diminished ovarian reserve, or unexplained infertility
NRIP1	Female	nuclear receptor interacting protein 1	NC_000021.9 (14961235..15065903, complement)	protein coding	277	fat	Multiple	breast cancer, obesity
NUDT1	Male	nudix hydrolase 1	NC_000007.14 (2242226..2251145)	protein coding	338	bone marrow	Neoplasms	hepatocellular carcinoma.
NUP107	Female	nucleoporin 107	NC_000012.12 (68686971..68745809)	protein coding	336	testis	Multiple	ovarian cancer, Galloway-Mowat syndrome, steroid-resistant nephrotic syndrome
PATZ1	Male	POZ/BTB and AT hook containing zinc finger 1	NC_000022.11 (31325804..31346346, complement)	protein coding	336	ovary	Neoplasms	Ovarian Cancer, thyroid cancer
PDGFRA	Female	platelet derived growth factor receptor alpha	NC_000004.12 (54229127..54298245)	protein coding	338	ovary	Multiple	gastrointestinal stromal tumours, ureteropelvic junction obstruction
PDGFRB	Male	platelet derived growth factor receptor beta	NC_000005.10 (150113839..150155845, complement)	protein coding	336	gall bladder	Multiple	brain injuries
PGR	Female	progesterone receptor	NC_000011.10 (101029624..101130681, complement)	protein coding	254	endometrium	Neoplasms	breast cancer, neuroendocrine neoplasms
PITX2	Female/Male	paired like homeodomain 2	NC_000004.12 (110617423..110642123, complement)	protein coding	309	placenta	Multiple	Axenfeld-Rieger syndrome, Familial Atrial Fibrillation
PLEKHA1	Female/Male	pleckstrin homology domain containing A1	NC_000010.11 (122374675..122442600)	protein coding	315	skin	Visual system	age-related macular degeneration risk
PRDX4	Male	peroxiredoxin 4	NC_000023.11 (23667493..23686397)	protein coding	323	pancreas	Multiple	cholestatic diseases, cancers
PTPRN	Female	protein tyrosine phosphatase receptor type N	NC_000002.12 (219289623..219309404, complement)	protein coding	239	brain	Endocrine, nutritional, or metabolic	type 1 diabetes
RARA	Male	retinoic acid receptor alpha	NC_000017.11 (40309180..40357643)	protein coding	297	lung	Neoplasms	acute promyelocytic leukemia
RNF38	Male	ring finger protein 38	NC_000009.12 (36336398..36487384, complement)	protein coding	258	testis	Neoplasms	Colorectal Cancer
ROBO2	Female	roundabout guidance receptor 2	NC_000003.12 (75906675..77649964)	protein coding	318	brain	Neoplasms	prostate cancers
ROR2	Male	receptor tyrosine kinase like orphan receptor 2	NC_000009.12 (91722598..91950228, complement)	protein coding	327	endometrium	Multiple	Robinow syndrome, ovarian carcinoma
RRM1	Male	ribonucleotide reductase catalytic subunit M1	NC_000011.10 (4094685..4138932)	protein coding	289	skin	Neoplasms	bladder cancer, head and neck cancer
SDC1	Male	syndecan 1	NC_000002.12 (20200797..20225475, complement)	protein coding	260	esophagus	Multiple	Adverse Pregnancy Outcomes, prostate cancer
SEMA3A	Male	semaphorin 3A	NC_000007.14 (83955777..84515189, complement)	protein coding	256	placenta	Multiple	Colorectal Cancer, acute leukemia, systemic lupus erythematosus
SF1	Male	splicing factor 1	NC_000011.10 (64764606..64778769, complement)	protein coding	268	bone marrow	Neoplasms	Breast Cancer
SFRP1	Female/Male	secreted frizzled related protein 1	NC_000008.11 (41261962..41309473, complement)	protein coding	241	endometrium	Neoplasms	Epithelial Cancers
SFRP2	Male	secreted frizzled related protein 2	NC_000004.12 (153780591..153789083, complement)	protein coding	314	urinary bladder	Multiple	Gastric Cancer, Heart Failure
SGPL1	Male	sphingosine-1-phosphate lyase 1	NC_000010.11 (70815920..70881184)	protein coding	340	urinary bladder	Multiple	congenital nephrotic syndrome, congenital adrenal calcifications, Huntington's disease
SHH	Male	sonic hedgehog signaling molecule	NC_000007.14 (155799980..155812463, complement)	protein coding	312	stomach	Neoplasms	pancreatic cancer, Non-Small-Cell Lung Cancer
SIX4	Male	SIX homeobox 4	NC_000014.9 (60709539..60724351, complement)	protein coding	261	prostate	Neoplasms	non-small-cell lung cancer
SLIT2	Female	slit guidance ligand 2	NC_000004.12 (20251905..20620561)	protein coding	328	lung	Multiple	thyroid cancer, Graves' Disease
SLIT3	Female	slit guidance ligand 3	NC_000005.10 (168661740..169301139, complement)	protein coding	237	fat	Multiple	smoking behaviour, breast cancer, endometriosis lesions, periodontal disease
SMAD4	Female/Male	SMAD family member 4	NC_000018.10 (51030213..51085042)	protein coding	273	thyroid	Multiple	Myhre syndrome, pancreatic adenocarcinoma
SOX8	Male	SRY-box transcription factor 8	NC_000016.10 (981770..986979)	protein coding	234	brain	Multiple	breast cancer, azoospermia, oligozoospermia, reproductive anomalies
SOX9	Male	SRY-box transcription factor 9	NC_000017.11 (72121020..72126416)	protein coding	277	testis	Multiple	gynecologic cancers, congenital vertebral malformation, lung cancer, melanoma
STAT5B	Female	signal transducer and activator of transcription 5B	NC_000017.11 (42199177..42288437, complement)	protein coding	81	fat	Multiple	prostate cancer, Chronic myeloid leukemia, asthma
TAF4	Female	TATA-box binding protein associated factor 4	NC_000020.11 (61974798..62065881, complement)	protein coding	307	testis	NA	NA
TEX11	Male	testis expressed 11	NC_000023.11 (70511227..70908711, complement)	protein coding	330	testis	Genitourinary system	male infertility
TFAP2C	Male	transcription factor AP-2 gamma	NC_000020.11 (56629306..56639283)	protein coding	327	skin	Neoplasms	breast cancer
TGFBR1	Male	transforming growth factor beta receptor 1	NC_000009.12 (99104038..99154192)	protein coding	250	placenta	Neoplasms	oral cancer
TIPARP	Female	TCDD inducible poly(ADP-ribose) polymerase	NC_000003.12 (156674590..156706770)	protein coding	338	adrenal	Neoplasms	ovarian cancer
TMF1	Male	TATA element modulatory factor 1	NC_000003.12 (69019827..69052333, complement)	protein coding	342	testis	Neoplasms	prostate cancer
TP63	Female	tumor protein p63	NC_000003.12 (189596746..189897276)	protein coding	325	skin	Multiple	oral cancer, right-side cleft lip
VEGFA	Female	vascular endothelial growth factor A	NC_000006.12 (43770209..43786487)	protein coding	256	thyroid	Multiple	Polycystic Ovary Syndrome, preeclampsia
VGF	Female	VGF nerve growth factor inducible	NC_000007.14 (101162509..101169956, complement)	protein coding	243	brain	Multiple	depressive disorder, eating disorders and obesity
WNT5A	Female/Male	Wnt family member 5A	NC_000003.12 (55465715..55505261, complement)	protein coding	302	urinary bladder	Neoplasms	Ovarian Cancer Metastasis
WT1	Female/Male	WT1 transcription factor	NC_000011.10 (32387775..32435539, complement)	protein coding	250	endometrium	Neoplasms	breast cancer, glioblastoma, acute promyelocytic leukemia
ZFPM2	Female/Male	zinc finger protein, FOG family member 2	NC_000008.11 (105318438..105804539)	protein coding	331	ovary	Congenital malformations, deformations, and chromosomal abnormalities	gonadal dysgenesis
ZNF830	Female	zinc finger protein 830	NC_000017.11 (34961540..34963777)	protein coding	336	NA	NA	NA
